# Supplementary material for: 2-{[4-(Dimethyl­amino)­benzyl­idene]amino}­phenyl disulfide
Source: Acta Crystallogr Sect E Struct Rep Online. 2011 Nov 9;67(Pt 12):o3240. doi: 10.1107/S1600536811046277 (PMC3238898; doi:10.1107/S1600536811046277)
Supplement: Supplementary file 1 [file e-67-o3240-sup1.cif]

##############################################################################
#                                                                            #
# This CIF contains the data in a paper accepted for publication in          #
# Acta Crystallographica Section E. It conforms to the requirements of       #
# Notes for Authors for Acta Crystallographica Section E, and has been       #
# peer reviewed under the auspices of the IUCr Commission on Journals.       #
#                                                                            #
# Full details of the Crystallographic Information File format               #
# are given in the paper "The Crystallographic Information File (CIF):       #
# a New Standard Archive File for Crystallography" by S. R. Hall, F. H.      #
# Allen and I. D. Brown [Acta Cryst. (1991), A47, 655-685].                  #
#                                                                            #
# The current version of the core CIF dictionary is obtainable from          #
# ftp://ftp.iucr.org/pub/cif_core.dic.                                       #
#                                                                            #
# Software is freely available for graphical display of the structure(s)     #
# in this CIF. For information consult the CIF software page                 #
# http://www.iucr.org/resources/cif/software.                                #
#                                                                            #
# This file may be used for bona fide research purposes within the           #
# scientific community so long as proper attribution is given to the journal # 
# article from which it was obtained.                                        #
#                                                                            #
##############################################################################
data_I
_audit_creation_method     SHELXL-97
_chemical_name_systematic
;
2-{[4-(Dimethylamino)benzylidene]amino}phenyl disulfide
;
_chemical_name_common     ?
_chemical_formula_moiety     'C30 H30 N4 S2'
_chemical_formula_sum     'C30 H30 N4 S2'
_chemical_formula_iupac     'C30 H30 N4 S2'
_chemical_formula_weight     510.70
_chemical_melting_point     ?
_symmetry_cell_setting     monoclinic
_symmetry_space_group_name_H-M     'P 21/n'
loop_
    _symmetry_equiv_pos_as_xyz
    'x, y, z'
    '-x+1/2, y+1/2, -z+1/2'
    '-x, -y, -z'
    'x-1/2, -y-1/2, z-1/2'
_cell_length_a     10.6730(10)
_cell_length_b     22.906(2)
_cell_length_c     11.2939(11)
_cell_angle_alpha     90.00
_cell_angle_beta     95.7840(10)
_cell_angle_gamma     90.00
_cell_volume     2747.0(4)
_cell_formula_units_Z     4
_cell_measurement_reflns_used     1564
_cell_measurement_theta_min     2.503
_cell_measurement_theta_max     18.144
_cell_measurement_temperature     298(2)
_exptl_crystal_description     block
_exptl_crystal_colour     yellow
_exptl_crystal_size_max     0.30
_exptl_crystal_size_mid     0.26
_exptl_crystal_size_min     0.12
_exptl_crystal_density_diffrn     1.235
_exptl_crystal_density_meas     ?
_exptl_crystal_density_method     'not measured'
_exptl_crystal_F_000     1080
_exptl_absorpt_coefficient_mu     0.219
_exptl_absorpt_correction_type     multi-scan
_exptl_absorpt_process_details     '(SADABS; Sheldrick, 1996)'
_exptl_absorpt_correction_T_min     0.9371
_exptl_absorpt_correction_T_max     0.9742
_exptl_special_details
;
;
_diffrn_ambient_temperature     298(2)
_diffrn_radiation_type     MoK\a
_diffrn_radiation_wavelength     0.71073
_diffrn_radiation_source     'fine-focus sealed tube'
_diffrn_radiation_monochromator     graphite
_diffrn_measurement_device_type     'Bruker SMART APEX CCD area-etector'
_diffrn_measurement_method     'phi and omega scans'
_diffrn_detector_area_resol_mean     ?
_diffrn_reflns_number     13873
_diffrn_reflns_av_R_equivalents     0.0567
_diffrn_reflns_av_sigmaI/netI     0.0918
_diffrn_reflns_theta_min     2.50
_diffrn_reflns_theta_max     25.02
_diffrn_reflns_theta_full     25.02
_diffrn_measured_fraction_theta_max     0.997
_diffrn_measured_fraction_theta_full     0.997
_diffrn_reflns_limit_h_min     -12
_diffrn_reflns_limit_h_max     12
_diffrn_reflns_limit_k_min     -27
_diffrn_reflns_limit_k_max     25
_diffrn_reflns_limit_l_min     -13
_diffrn_reflns_limit_l_max     11
_diffrn_standards_number     ?
_diffrn_standards_interval_count     ?
_diffrn_standards_interval_time     ?
_diffrn_standards_decay_%     ?
_refine_special_details
;
Refinement of <i>F</i>^2^ against ALL reflections. The weighted <i>R</i>-factor
<i>wR</i> and goodness of fit <i>S</i> are based on <i>F</i>^2^, conventional
<i>R</i>-factors <i>R</i> are based on <i>F</i>, with <i>F</i> set to zero for
negative <i>F</i>^2^. The threshold expression of <i>F</i>^2^ >
\s(<i>F</i>^2^) is used only for calculating <i>R</i>-factors(gt) <i>etc</i>.
and is not relevant to the choice of reflections for refinement.
<i>R</i>-factors based on <i>F</i>^2^ are statistically about twice as large
as those based on <i>F</i>, and <i>R</i>- factors based on ALL data will be
even larger.
;
_reflns_number_total     4851
_reflns_number_gt     2145
_reflns_threshold_expression     I>2sigma(I)
_refine_ls_structure_factor_coef     Fsqd
_refine_ls_matrix_type     full
_refine_ls_R_factor_all     0.1290
_refine_ls_R_factor_gt     0.0513
_refine_ls_wR_factor_gt     0.0994
_refine_ls_wR_factor_ref     0.1222
_refine_ls_goodness_of_fit_ref     0.834
_refine_ls_restrained_S_all     0.834
_refine_ls_number_reflns     4851
_refine_ls_number_parameters     329
_refine_ls_number_restraints     0
_refine_ls_hydrogen_treatment     constr
_refine_ls_weighting_scheme     calc
_refine_ls_weighting_details
                 'calc w=1/[\s^2^(Fo^2^)+(0.0486P)^2^] where P=(Fo^2^+2Fc^2^)/3'
_atom_sites_solution_hydrogens     geom
_atom_sites_solution_primary     direct
_atom_sites_solution_secondary     difmap
_refine_ls_shift/su_max     0.000
_refine_ls_shift/su_mean     0.000
_refine_diff_density_max     0.286
_refine_diff_density_min     -0.137
_refine_ls_extinction_method     none
_refine_ls_extinction_coef     ?
loop_
    _atom_type_symbol
    _atom_type_description
    _atom_type_scat_dispersion_real
    _atom_type_scat_dispersion_imag
    _atom_type_scat_source
    'C' 'C' 0.0033 0.0016
                         'International Tables Vol C Tables 4.2.6.8 and 6.1.1.4'
    'H' 'H' 0.0000 0.0000
                         'International Tables Vol C Tables 4.2.6.8 and 6.1.1.4'
    'N' 'N' 0.0061 0.0033
                         'International Tables Vol C Tables 4.2.6.8 and 6.1.1.4'
    'S' 'S' 0.1246 0.1234
                         'International Tables Vol C Tables 4.2.6.8 and 6.1.1.4'
_computing_data_collection     'SMART (Bruker, 2007)'
_computing_cell_refinement     'SAINT (Bruker, 2007)'
_computing_data_reduction     'SAINT (Bruker, 2007)'
_computing_structure_solution     'SHELXS97 (Sheldrick, 2008)'
_computing_structure_refinement     'SHELXL97 (Sheldrick, 2008)'
_computing_molecular_graphics     'SHELXTL (Sheldrick, 2008)'
_computing_publication_material     'SHELXTL (Sheldrick, 2008)'
loop_
    _atom_site_type_symbol
    _atom_site_label
    _atom_site_fract_x
    _atom_site_fract_y
    _atom_site_fract_z
    _atom_site_U_iso_or_equiv
    _atom_site_adp_type
    _atom_site_calc_flag
    _atom_site_refinement_flags
    _atom_site_occupancy
    _atom_site_symmetry_multiplicity
    _atom_site_disorder_assembly
    _atom_site_disorder_group
    S S1 0.19747(8) 0.14806(4) 0.72993(7) 0.0713(3) Uani d . 1 1 . .
    S S2 0.11991(8) 0.22645(4) 0.67335(8) 0.0755(3) Uani d . 1 1 . .
    N N1 -0.1215(2) 0.28105(12) 0.6062(2) 0.0628(7) Uani d . 1 1 . .
    N N2 0.3431(2) 0.04770(12) 0.7508(2) 0.0705(8) Uani d . 1 1 . .
    N N3 -0.3191(3) 0.51151(12) 0.8653(3) 0.0786(8) Uani d . 1 1 . .
    N N4 0.1784(4) -0.16806(15) 1.0685(3) 0.0984(10) Uani d . 1 1 . .
    C C1 0.0171(3) 0.20663(13) 0.5451(3) 0.0584(8) Uani d . 1 1 . .
    C C2 0.0478(3) 0.16385(15) 0.4662(3) 0.0704(10) Uani d . 1 1 . .
    H H2 0.1245 0.1445 0.4793 0.085 Uiso calc R 1 1 . .
    C C3 -0.0350(4) 0.14966(15) 0.3680(3) 0.0805(10) Uani d . 1 1 . .
    H H3 -0.0139 0.1209 0.3155 0.097 Uiso calc R 1 1 . .
    C C4 -0.1484(4) 0.17819(16) 0.3485(3) 0.0841(11) Uani d . 1 1 . .
    H H4 -0.2047 0.1683 0.2834 0.101 Uiso calc R 1 1 . .
    C C5 -0.1786(3) 0.22166(15) 0.4258(3) 0.0745(10) Uani d . 1 1 . .
    H H5 -0.2556 0.2408 0.4122 0.089 Uiso calc R 1 1 . .
    C C6 -0.0955(3) 0.23708(14) 0.5236(3) 0.0582(8) Uani d . 1 1 . .
    C C7 -0.1777(3) 0.32766(15) 0.5692(3) 0.0660(9) Uani d . 1 1 . .
    H H7 -0.1983 0.3318 0.4877 0.079 Uiso calc R 1 1 . .
    C C8 -0.2120(3) 0.37512(14) 0.6467(3) 0.0612(9) Uani d . 1 1 . .
    C C9 -0.1778(3) 0.37524(14) 0.7692(3) 0.0673(9) Uani d . 1 1 . .
    H H9 -0.1314 0.3441 0.8036 0.081 Uiso calc R 1 1 . .
    C C10 -0.2107(3) 0.42006(15) 0.8401(3) 0.0700(9) Uani d . 1 1 . .
    H H10 -0.1851 0.4189 0.9213 0.084 Uiso calc R 1 1 . .
    C C11 -0.2818(3) 0.46755(14) 0.7935(3) 0.0631(9) Uani d . 1 1 . .
    C C12 -0.3114(3) 0.46861(14) 0.6697(3) 0.0716(10) Uani d . 1 1 . .
    H H12 -0.3553 0.5002 0.6344 0.086 Uiso calc R 1 1 . .
    C C13 -0.2766(3) 0.42355(15) 0.5998(3) 0.0723(10) Uani d . 1 1 . .
    H H13 -0.2971 0.4257 0.5179 0.087 Uiso calc R 1 1 . .
    C C14 -0.3916(3) 0.56013(16) 0.8147(3) 0.1046(13) Uani d . 1 1 . .
    H H14A -0.3512 0.5762 0.7498 0.157 Uiso calc R 1 1 . .
    H H14B -0.3972 0.5895 0.8745 0.157 Uiso calc R 1 1 . .
    H H14C -0.4746 0.5471 0.7862 0.157 Uiso calc R 1 1 . .
    C C15 -0.3011(4) 0.50616(15) 0.9928(3) 0.1034(13) Uani d . 1 1 . .
    H H15A -0.3390 0.4706 1.0165 0.155 Uiso calc R 1 1 . .
    H H15B -0.3396 0.5388 1.0284 0.155 Uiso calc R 1 1 . .
    H H15C -0.2126 0.5056 1.0187 0.155 Uiso calc R 1 1 . .
    C C16 0.3436(3) 0.14305(15) 0.6678(3) 0.0619(9) Uani d . 1 1 . .
    C C17 0.3972(4) 0.18706(15) 0.6046(3) 0.0798(10) Uani d . 1 1 . .
    H H17 0.3565 0.2228 0.5932 0.096 Uiso calc R 1 1 . .
    C C18 0.5101(4) 0.17773(18) 0.5590(4) 0.0983(13) Uani d . 1 1 . .
    H H18 0.5459 0.2073 0.5171 0.118 Uiso calc R 1 1 . .
    C C19 0.5702(4) 0.1251(2) 0.5750(4) 0.1061(14) Uani d . 1 1 . .
    H H19 0.6458 0.1188 0.5425 0.127 Uiso calc R 1 1 . .
    C C20 0.5192(4) 0.08124(17) 0.6390(3) 0.0945(12) Uani d . 1 1 . .
    H H20 0.5609 0.0457 0.6493 0.113 Uiso calc R 1 1 . .
    C C21 0.4060(3) 0.08967(15) 0.6882(3) 0.0673(9) Uani d . 1 1 . .
    C C22 0.4045(3) 0.00799(16) 0.8111(3) 0.0750(10) Uani d . 1 1 . .
    H H22 0.4919 0.0084 0.8145 0.090 Uiso calc R 1 1 . .
    C C23 0.3452(3) -0.03744(15) 0.8743(3) 0.0657(9) Uani d . 1 1 . .
    C C24 0.2152(3) -0.04379(15) 0.8688(3) 0.0710(10) Uani d . 1 1 . .
    H H24 0.1641 -0.0184 0.8214 0.085 Uiso calc R 1 1 . .
    C C25 0.1604(3) -0.08633(16) 0.9311(3) 0.0768(10) Uani d . 1 1 . .
    H H25 0.0731 -0.0894 0.9241 0.092 Uiso calc R 1 1 . .
    C C26 0.2329(4) -0.12559(16) 1.0054(3) 0.0764(10) Uani d . 1 1 . .
    C C27 0.3634(4) -0.11984(16) 1.0115(3) 0.0863(11) Uani d . 1 1 . .
    H H27 0.4150 -0.1450 1.0591 0.104 Uiso calc R 1 1 . .
    C C28 0.4159(3) -0.07660(16) 0.9467(3) 0.0872(11) Uani d . 1 1 . .
    H H28 0.5032 -0.0737 0.9519 0.105 Uiso calc R 1 1 . .
    C C29 0.0443(5) -0.17245(17) 1.0621(4) 0.1289(17) Uani d . 1 1 . .
    H H29A 0.0103 -0.1368 1.0903 0.193 Uiso calc R 1 1 . .
    H H29B 0.0216 -0.2044 1.1107 0.193 Uiso calc R 1 1 . .
    H H29C 0.0109 -0.1791 0.9811 0.193 Uiso calc R 1 1 . .
    C C30 0.2540(4) -0.20578(17) 1.1510(3) 0.1166(15) Uani d . 1 1 . .
    H H30A 0.3060 -0.2304 1.1075 0.175 Uiso calc R 1 1 . .
    H H30B 0.1996 -0.2296 1.1935 0.175 Uiso calc R 1 1 . .
    H H30C 0.3063 -0.1823 1.2064 0.175 Uiso calc R 1 1 . .
loop_
    _atom_site_aniso_label
    _atom_site_aniso_U_11
    _atom_site_aniso_U_22
    _atom_site_aniso_U_33
    _atom_site_aniso_U_12
    _atom_site_aniso_U_13
    _atom_site_aniso_U_23
    S1 0.0717(6) 0.0764(7) 0.0644(6) 0.0111(5) -0.0005(5) 0.0060(5)
    S2 0.0801(6) 0.0720(6) 0.0704(6) 0.0154(5) -0.0128(5) -0.0120(5)
    N1 0.0643(18) 0.0658(19) 0.0583(17) 0.0104(15) 0.0060(14) 0.0049(15)
    N2 0.0727(19) 0.064(2) 0.073(2) 0.0052(16) 0.0010(16) 0.0112(16)
    N3 0.096(2) 0.060(2) 0.081(2) 0.0147(17) 0.0124(18) 0.0007(17)
    N4 0.114(3) 0.083(3) 0.105(3) -0.015(2) 0.041(2) 0.003(2)
    C1 0.063(2) 0.059(2) 0.053(2) 0.0074(17) 0.0034(17) 0.0004(17)
    C2 0.073(2) 0.073(3) 0.064(2) 0.0103(19) 0.001(2) -0.0028(19)
    C3 0.100(3) 0.075(3) 0.064(2) 0.015(2) -0.003(2) -0.0136(19)
    C4 0.096(3) 0.085(3) 0.066(3) 0.011(2) -0.020(2) -0.012(2)
    C5 0.069(2) 0.078(3) 0.073(2) 0.0173(19) -0.008(2) 0.001(2)
    C6 0.064(2) 0.062(2) 0.048(2) 0.0032(18) 0.0043(18) 0.0001(17)
    C7 0.065(2) 0.075(3) 0.057(2) 0.0060(19) 0.0044(18) 0.0046(19)
    C8 0.062(2) 0.060(2) 0.062(2) 0.0096(17) 0.0117(18) 0.0079(18)
    C9 0.082(2) 0.060(2) 0.061(2) 0.0090(18) 0.009(2) 0.0105(19)
    C10 0.087(2) 0.067(3) 0.057(2) 0.006(2) 0.0074(19) 0.0074(19)
    C11 0.058(2) 0.056(2) 0.077(3) 0.0023(17) 0.012(2) 0.004(2)
    C12 0.076(2) 0.059(2) 0.079(3) 0.0150(18) 0.000(2) 0.010(2)
    C13 0.078(2) 0.071(3) 0.066(2) 0.015(2) -0.0003(19) 0.008(2)
    C14 0.106(3) 0.081(3) 0.124(3) 0.030(2) 0.002(3) -0.010(3)
    C15 0.149(4) 0.072(3) 0.095(3) 0.012(2) 0.038(3) -0.002(2)
    C16 0.061(2) 0.064(2) 0.059(2) 0.0001(19) -0.0057(17) 0.0063(17)
    C17 0.080(3) 0.067(3) 0.092(3) 0.003(2) 0.003(2) 0.010(2)
    C18 0.079(3) 0.090(3) 0.128(4) 0.003(2) 0.021(3) 0.037(3)
    C19 0.074(3) 0.116(4) 0.133(4) 0.012(3) 0.029(3) 0.034(3)
    C20 0.081(3) 0.089(3) 0.116(3) 0.019(2) 0.021(3) 0.029(2)
    C21 0.061(2) 0.070(3) 0.071(2) 0.006(2) 0.0053(19) 0.0096(19)
    C22 0.066(2) 0.075(3) 0.084(3) 0.005(2) 0.006(2) 0.006(2)
    C23 0.059(2) 0.065(3) 0.073(2) 0.0095(19) 0.008(2) 0.0055(18)
    C24 0.072(3) 0.067(3) 0.072(2) 0.009(2) 0.001(2) -0.0030(19)
    C25 0.073(3) 0.077(3) 0.081(3) -0.006(2) 0.010(2) -0.009(2)
    C26 0.095(3) 0.062(3) 0.077(3) -0.002(2) 0.028(2) -0.006(2)
    C27 0.080(3) 0.078(3) 0.103(3) 0.020(2) 0.020(2) 0.029(2)
    C28 0.067(2) 0.085(3) 0.112(3) 0.018(2) 0.020(2) 0.023(2)
    C29 0.145(5) 0.101(4) 0.151(4) -0.040(3) 0.070(4) -0.015(3)
    C30 0.175(5) 0.084(3) 0.095(3) -0.006(3) 0.034(3) 0.015(3)
_geom_special_details
;
All e.s.d.'s (except the e.s.d. in the dihedral angle between two l.s. planes)
are estimated using the full covariance matrix. The cell e.s.d.'s are taken
into account individually in the estimation of e.s.d.'s in distances, angles
and torsion angles; correlations between e.s.d.'s in cell parameters are only
used when they are defined by crystal symmetry. An approximate (isotropic)
treatment of cell e.s.d.'s is used for estimating e.s.d.'s involving l.s.
planes.
;
loop_
    _geom_bond_atom_site_label_1
    _geom_bond_atom_site_label_2
    _geom_bond_site_symmetry_2
    _geom_bond_distance
    _geom_bond_publ_flag
    S1 C16 . 1.777(3) ?
    S1 S2 . 2.0521(12) ?
    S2 C1 . 1.786(3) ?
    N1 C7 . 1.274(3) ?
    N1 C6 . 1.419(4) ?
    N2 C22 . 1.277(4) ?
    N2 C21 . 1.404(4) ?
    N3 C11 . 1.376(4) ?
    N3 C15 . 1.440(4) ?
    N3 C14 . 1.441(4) ?
    N4 C26 . 1.370(4) ?
    N4 C29 . 1.429(5) ?
    N4 C30 . 1.454(4) ?
    C1 C2 . 1.386(4) ?
    C1 C6 . 1.389(4) ?
    C2 C3 . 1.385(4) ?
    C2 H2 . 0.9300 ?
    C3 C4 . 1.373(4) ?
    C3 H3 . 0.9300 ?
    C4 C5 . 1.384(4) ?
    C4 H4 . 0.9300 ?
    C5 C6 . 1.391(4) ?
    C5 H5 . 0.9300 ?
    C7 C8 . 1.465(4) ?
    C7 H7 . 0.9300 ?
    C8 C13 . 1.383(4) ?
    C8 C9 . 1.395(4) ?
    C9 C10 . 1.370(4) ?
    C9 H9 . 0.9300 ?
    C10 C11 . 1.399(4) ?
    C10 H10 . 0.9300 ?
    C11 C12 . 1.403(4) ?
    C12 C13 . 1.373(4) ?
    C12 H12 . 0.9300 ?
    C13 H13 . 0.9300 ?
    C14 H14A . 0.9600 ?
    C14 H14B . 0.9600 ?
    C14 H14C . 0.9600 ?
    C15 H15A . 0.9600 ?
    C15 H15B . 0.9600 ?
    C15 H15C . 0.9600 ?
    C16 C17 . 1.391(4) ?
    C16 C21 . 1.400(4) ?
    C17 C18 . 1.375(4) ?
    C17 H17 . 0.9300 ?
    C18 C19 . 1.370(5) ?
    C18 H18 . 0.9300 ?
    C19 C20 . 1.380(4) ?
    C19 H19 . 0.9300 ?
    C20 C21 . 1.393(4) ?
    C20 H20 . 0.9300 ?
    C22 C23 . 1.444(4) ?
    C22 H22 . 0.9300 ?
    C23 C28 . 1.385(4) ?
    C23 C24 . 1.390(4) ?
    C24 C25 . 1.367(4) ?
    C24 H24 . 0.9300 ?
    C25 C26 . 1.408(4) ?
    C25 H25 . 0.9300 ?
    C26 C27 . 1.393(4) ?
    C27 C28 . 1.384(4) ?
    C27 H27 . 0.9300 ?
    C28 H28 . 0.9300 ?
    C29 H29A . 0.9600 ?
    C29 H29B . 0.9600 ?
    C29 H29C . 0.9600 ?
    C30 H30A . 0.9600 ?
    C30 H30B . 0.9600 ?
    C30 H30C . 0.9600 ?
loop_
    _geom_angle_atom_site_label_1
    _geom_angle_atom_site_label_2
    _geom_angle_atom_site_label_3
    _geom_angle_site_symmetry_1
    _geom_angle_site_symmetry_3
    _geom_angle
    _geom_angle_publ_flag
    C16 S1 S2 . . 106.03(12) ?
    C1 S2 S1 . . 103.05(11) ?
    C7 N1 C6 . . 119.7(3) ?
    C22 N2 C21 . . 120.7(3) ?
    C11 N3 C15 . . 120.7(3) ?
    C11 N3 C14 . . 120.5(3) ?
    C15 N3 C14 . . 118.3(3) ?
    C26 N4 C29 . . 120.0(4) ?
    C26 N4 C30 . . 121.2(4) ?
    C29 N4 C30 . . 118.6(3) ?
    C2 C1 C6 . . 120.0(3) ?
    C2 C1 S2 . . 122.4(3) ?
    C6 C1 S2 . . 117.6(2) ?
    C3 C2 C1 . . 120.5(3) ?
    C3 C2 H2 . . 119.8 ?
    C1 C2 H2 . . 119.8 ?
    C4 C3 C2 . . 119.8(3) ?
    C4 C3 H3 . . 120.1 ?
    C2 C3 H3 . . 120.1 ?
    C3 C4 C5 . . 119.9(3) ?
    C3 C4 H4 . . 120.0 ?
    C5 C4 H4 . . 120.0 ?
    C4 C5 C6 . . 120.8(3) ?
    C4 C5 H5 . . 119.6 ?
    C6 C5 H5 . . 119.6 ?
    C1 C6 C5 . . 118.8(3) ?
    C1 C6 N1 . . 117.7(3) ?
    C5 C6 N1 . . 123.4(3) ?
    N1 C7 C8 . . 124.3(3) ?
    N1 C7 H7 . . 117.9 ?
    C8 C7 H7 . . 117.9 ?
    C13 C8 C9 . . 116.7(3) ?
    C13 C8 C7 . . 120.7(3) ?
    C9 C8 C7 . . 122.5(3) ?
    C10 C9 C8 . . 121.6(3) ?
    C10 C9 H9 . . 119.2 ?
    C8 C9 H9 . . 119.2 ?
    C9 C10 C11 . . 121.6(3) ?
    C9 C10 H10 . . 119.2 ?
    C11 C10 H10 . . 119.2 ?
    N3 C11 C10 . . 121.7(3) ?
    N3 C11 C12 . . 121.7(3) ?
    C10 C11 C12 . . 116.6(3) ?
    C13 C12 C11 . . 120.9(3) ?
    C13 C12 H12 . . 119.6 ?
    C11 C12 H12 . . 119.6 ?
    C12 C13 C8 . . 122.4(3) ?
    C12 C13 H13 . . 118.8 ?
    C8 C13 H13 . . 118.8 ?
    N3 C14 H14A . . 109.5 ?
    N3 C14 H14B . . 109.5 ?
    H14A C14 H14B . . 109.5 ?
    N3 C14 H14C . . 109.5 ?
    H14A C14 H14C . . 109.5 ?
    H14B C14 H14C . . 109.5 ?
    N3 C15 H15A . . 109.5 ?
    N3 C15 H15B . . 109.5 ?
    H15A C15 H15B . . 109.5 ?
    N3 C15 H15C . . 109.5 ?
    H15A C15 H15C . . 109.5 ?
    H15B C15 H15C . . 109.5 ?
    C17 C16 C21 . . 120.2(3) ?
    C17 C16 S1 . . 125.3(3) ?
    C21 C16 S1 . . 114.4(3) ?
    C18 C17 C16 . . 120.1(3) ?
    C18 C17 H17 . . 120.0 ?
    C16 C17 H17 . . 120.0 ?
    C19 C18 C17 . . 120.3(4) ?
    C19 C18 H18 . . 119.9 ?
    C17 C18 H18 . . 119.9 ?
    C18 C19 C20 . . 120.3(4) ?
    C18 C19 H19 . . 119.8 ?
    C20 C19 H19 . . 119.8 ?
    C19 C20 C21 . . 120.8(4) ?
    C19 C20 H20 . . 119.6 ?
    C21 C20 H20 . . 119.6 ?
    C20 C21 C16 . . 118.2(3) ?
    C20 C21 N2 . . 125.8(3) ?
    C16 C21 N2 . . 115.9(3) ?
    N2 C22 C23 . . 123.4(3) ?
    N2 C22 H22 . . 118.3 ?
    C23 C22 H22 . . 118.3 ?
    C28 C23 C24 . . 116.2(3) ?
    C28 C23 C22 . . 121.2(3) ?
    C24 C23 C22 . . 122.6(3) ?
    C25 C24 C23 . . 121.9(3) ?
    C25 C24 H24 . . 119.1 ?
    C23 C24 H24 . . 119.1 ?
    C24 C25 C26 . . 121.6(3) ?
    C24 C25 H25 . . 119.2 ?
    C26 C25 H25 . . 119.2 ?
    N4 C26 C27 . . 121.1(4) ?
    N4 C26 C25 . . 121.8(4) ?
    C27 C26 C25 . . 117.1(3) ?
    C28 C27 C26 . . 119.9(4) ?
    C28 C27 H27 . . 120.1 ?
    C26 C27 H27 . . 120.1 ?
    C27 C28 C23 . . 123.3(3) ?
    C27 C28 H28 . . 118.3 ?
    C23 C28 H28 . . 118.3 ?
    N4 C29 H29A . . 109.5 ?
    N4 C29 H29B . . 109.5 ?
    H29A C29 H29B . . 109.5 ?
    N4 C29 H29C . . 109.5 ?
    H29A C29 H29C . . 109.5 ?
    H29B C29 H29C . . 109.5 ?
    N4 C30 H30A . . 109.5 ?
    N4 C30 H30B . . 109.5 ?
    H30A C30 H30B . . 109.5 ?
    N4 C30 H30C . . 109.5 ?
    H30A C30 H30C . . 109.5 ?
    H30B C30 H30C . . 109.5 ?
data_global
_journal_date_recd_electronic     2011-10-26
_journal_date_accepted     2011-11-02
_journal_name_full     'Acta Crystallographica, Section E'
_journal_year     2011
_journal_volume     67
_journal_issue     12
_journal_page_first     o3240
_journal_page_last     o3240
_journal_paper_category     QO
_journal_coeditor_code     CV5186
_publ_contact_author_name     'Qing-Peng He'
_publ_contact_author_address
;
College of Chemistry and Chemical Engineering
Liaocheng University
Shandong 252059
People's Republic of China
;
_publ_contact_author_email     heqp2008@163.com
_publ_contact_author_fax     '86 635 8239121'
_publ_contact_author_phone     '86 635 8239077'
_publ_section_title
;
2-{[4-(Dimethylamino)benzylidene]amino}phenyl disulfide
;
loop_
    _publ_author_name
    _publ_author_address
    'Qing-Peng He'
;
College of Chemistry and Chemical Engineering
Liaocheng University
Shandong 252059
People's Republic of China
;
    'Li Dai'
;
Liaocheng Bureau of Quality and Technical Supervision
Shandong 252059
People's Republic of China
;
    'Bo Tan'
;
College of Chemistry and Chemical Engineering
Liaocheng University
Shandong 252059
People's Republic of China
;
