# Supplementary material for: 2-{[4-(Dimethyl­amino)­benzyl­idene]amino}­phenyl disulfide
Source: Acta Crystallogr Sect E Struct Rep Online. 2011 Nov 9;67(Pt 12):o3240. doi: 10.1107/S1600536811046277 (PMC3238898; doi:10.1107/S1600536811046277)
Supplement: Supplementary file 2 [file e-67-o3240-Isup2.hkl]

# 
# h,k,l, Fc-squared, Fo-squared, sigma(Fo-squared) and status flag 
# 
data_I
_shelx_title ' 110613a in P2(1)/n' 
_shelx_refln_list_code          4 
_shelx_F_calc_maximum      235.56 
_exptl_crystal_F_000      1080.00 
_reflns_d_resolution_high  0.8402 
 
loop_ 
 _symmetry_equiv_pos_as_xyz 
 'x, y, z' 
 '-x+1/2, y+1/2, -z+1/2' 
 '-x, -y, -z' 
 'x-1/2, -y-1/2, z-1/2' 
 
_cell_length_a    10.6730 
_cell_length_b    22.9061 
_cell_length_c    11.2939 
_cell_angle_alpha  90.000 
_cell_angle_beta   95.784 
_cell_angle_gamma  90.000 
 
_shelx_F_squared_multiplier     1.000 
 
loop_ 
 _refln_index_h 
 _refln_index_k 
 _refln_index_l 
 _refln_F_squared_calc 
 _refln_F_squared_meas 
 _refln_F_squared_sigma 
 _refln_observed_status 
   2   0   0    20064.95    21720.86    163.29 o 
   4   0   0     3361.32     3144.14     75.66 o 
   6   0   0     1626.48     1686.62     68.98 o 
   8   0   0       90.48       72.71     22.70 o 
  10   0   0      347.11      414.97     50.15 o 
  12   0   0        5.58       -0.81     31.30 o 
   2   1   0     5333.50     5802.19     82.33 o 
   3   1   0     2056.55     2113.78     38.00 o 
   4   1   0     1836.49     2014.15     42.75 o 
   5   1   0     4325.10     4742.93     73.31 o 
   6   1   0       57.39       41.79     12.07 o 
   7   1   0      524.70      522.11     30.74 o 
   8   1   0       21.12        1.48     13.61 o 
   9   1   0       28.96       31.60     15.83 o 
  10   1   0      125.38       86.75     21.45 o 
  11   1   0       20.44        9.17     18.39 o 
  12   1   0        1.17        9.75     18.70 o 
   1   2   0     3560.42     3576.95     65.25 o 
   2   2   0     6567.26     7084.63     90.14 o 
   3   2   0     3789.32     4159.59     54.07 o 
   4   2   0      667.65      630.43     31.08 o 
   5   2   0      533.71      529.57     25.95 o 
   6   2   0        5.04        4.64     11.02 o 
   7   2   0       40.57       31.41     12.51 o 
   8   2   0      362.46      385.70     29.26 o 
   9   2   0      328.99      379.66     30.75 o 
  10   2   0        7.77      -11.19     14.81 o 
  11   2   0      114.76      108.33     24.32 o 
  12   2   0       19.25       43.02     22.92 o 
   1   3   0     2045.85     1907.44     32.01 o 
   2   3   0      617.38      573.53     17.93 o 
   3   3   0     2299.89     2668.10     58.03 o 
   4   3   0      337.20      312.15     18.88 o 
   5   3   0        1.66       -8.31      9.76 o 
   6   3   0      188.90      153.45     16.96 o 
   7   3   0        4.34       11.15     10.79 o 
   8   3   0        9.46        3.41     12.24 o 
   9   3   0        9.51        3.48     14.09 o 
  10   3   0       57.38       86.14     21.71 o 
  11   3   0        0.00       11.18     20.43 o 
  12   3   0        0.05       13.76     22.82 o 
   0   4   0     1816.25     1805.03     59.02 o 
   1   4   0      163.93      124.24      8.11 o 
   2   4   0       25.73        7.64      6.21 o 
   3   4   0     5979.88     6301.08     57.21 o 
   4   4   0     2500.17     2443.35     36.28 o 
   5   4   0      486.04      417.17     23.01 o 
   6   4   0      141.54      136.90     17.18 o 
   7   4   0       53.82       27.64     13.26 o 
   8   4   0      567.89      612.62     36.60 o 
   9   4   0        1.20       -2.93     13.10 o 
  10   4   0        5.44       -5.56     15.89 o 
  11   4   0       31.25       48.27     26.62 o 
  12   4   0        0.13       -1.63     20.30 o 
   1   5   0     8633.41     9333.87     65.99 o 
   2   5   0        0.01       -6.49      8.01 o 
   3   5   0     1607.18     1535.17     29.41 o 
   4   5   0       26.03       44.48      8.35 o 
   5   5   0      521.83      568.67     27.49 o 
   6   5   0       71.58       69.36     14.51 o 
   7   5   0       81.61       72.37     16.45 o 
   8   5   0      140.44      123.60     20.43 o 
   9   5   0        3.04        4.34     14.21 o 
  10   5   0       38.27       69.30     19.35 o 
  11   5   0        0.57       -2.39     15.38 o 
  12   5   0       12.35        9.86     21.76 o 
   0   6   0     4250.23     4327.96    108.94 o 
   1   6   0      674.31      669.31     22.56 o 
   2   6   0      592.10      561.39     18.21 o 
   3   6   0     4116.24     4012.21     50.02 o 
   4   6   0     1511.99     1613.09     33.90 o 
   5   6   0        0.39        2.67     12.31 o 
   6   6   0     1213.27     1214.64     43.08 o 
   7   6   0      771.89      784.17     38.03 o 
   8   6   0      622.14      655.78     43.97 o 
   9   6   0      263.94      266.99     31.81 o 
  10   6   0        1.39        0.99     14.08 o 
  11   6   0        9.92       19.79     18.74 o 
  12   6   0        0.47       -0.24     19.33 o 
   1   7   0        6.47        5.89      9.65 o 
   2   7   0     1705.68     1803.79     36.06 o 
   3   7   0       85.02       83.33     10.67 o 
   4   7   0       66.06       54.84     11.99 o 
   5   7   0     1861.20     1939.49     51.59 o 
   6   7   0      622.50      652.94     33.46 o 
   7   7   0      401.52      391.33     31.20 o 
   8   7   0       45.12       55.90     17.48 o 
   9   7   0       14.91       31.90     16.33 o 
  10   7   0        1.18       11.48     16.50 o 
  11   7   0        4.24        2.46     16.95 o 
  12   7   0        0.01       26.08     25.01 o 
   0   8   0       15.30       17.13     15.39 o 
   1   8   0      396.92      428.01     29.82 o 
   2   8   0     1690.54     1712.75     38.84 o 
   3   8   0     1692.16     1615.83     60.31 o 
   4   8   0      397.73      396.20     22.71 o 
   5   8   0        7.66        8.60      9.40 o 
   6   8   0       10.98       12.40     11.76 o 
   7   8   0      709.86      649.46     36.53 o 
   8   8   0       35.70       14.60     16.19 o 
   9   8   0      233.61      276.50     29.37 o 
  10   8   0        0.57       16.16     16.95 o 
  11   8   0       16.68        8.81     22.38 o 
  12   8   0        6.44       39.47     24.36 o 
   1   9   0       45.27       50.48     16.15 o 
   2   9   0     1660.65     1614.50     45.88 o 
   3   9   0       66.51       51.09     11.97 o 
   4   9   0      773.07      732.50     36.43 o 
   5   9   0       34.98       28.98     12.28 o 
   6   9   0       56.65       44.43     14.04 o 
   7   9   0      551.83      537.22     34.09 o 
   8   9   0       27.85       31.32     15.53 o 
   9   9   0        2.37       -9.78     14.99 o 
  10   9   0        7.86        6.97     18.60 o 
  11   9   0       23.69       17.84     22.99 o 
   0  10   0     1106.65     1106.01     72.67 o 
   1  10   0      222.02      180.99     23.85 o 
   2  10   0      922.42      984.77     38.61 o 
   3  10   0     1364.08     1381.90     41.09 o 
   4  10   0        0.10       -2.80     10.28 o 
   5  10   0      614.74      595.14     31.09 o 
   6  10   0      287.01      260.31     23.88 o 
   7  10   0        1.22        3.72     13.01 o 
   8  10   0      153.96      117.59     22.43 o 
   9  10   0       32.92       54.83     19.76 o 
  10  10   0        9.80       -9.40     20.98 o 
  11  10   0       54.27       56.07     27.66 o 
   1  11   0     1151.78     1035.98     63.44 o 
   2  11   0      102.79      104.98     16.05 o 
   3  11   0      186.44      219.44     18.70 o 
   4  11   0       86.13       93.03     14.65 o 
   5  11   0       70.66       43.70     13.76 o 
   6  11   0      262.45      261.93     24.16 o 
   7  11   0      299.93      291.38     27.62 o 
   8  11   0      148.59      137.93     22.33 o 
   9  11   0      476.35      505.09     45.70 o 
  10  11   0        0.47      -21.98     19.69 o 
  11  11   0       52.83       43.62     23.98 o 
   0  12   0       56.26       63.57     27.17 o 
   1  12   0     2261.22     2364.65     83.50 o 
   2  12   0      611.08      624.77     33.37 o 
   3  12   0       93.63       86.38     16.54 o 
   4  12   0        3.25        5.01     11.97 o 
   5  12   0      691.62      672.48     34.16 o 
   6  12   0        0.05       -8.33     12.66 o 
   7  12   0       33.10       16.24     15.08 o 
   8  12   0       35.50       33.87     20.60 o 
   9  12   0       61.11       33.18     22.88 o 
  10  12   0        6.86        6.48     22.09 o 
  11  12   0       12.23       48.16     28.23 o 
   1  13   0     1445.35     1360.63     66.83 o 
   2  13   0      516.76      538.33     33.23 o 
   3  13   0     2042.76     2181.92     64.91 o 
   4  13   0        2.80        4.68     11.34 o 
   5  13   0       17.24        5.27     11.59 o 
   6  13   0        1.20       -9.08     12.37 o 
   7  13   0       43.49       42.04     22.12 o 
   8  13   0        5.21       16.09     20.37 o 
   9  13   0       12.19        3.02     20.94 o 
  10  13   0       38.63       64.87     27.87 o 
  11  13   0        1.20       19.52     29.50 o 
   0  14   0     1413.69     1374.75     97.03 o 
   1  14   0      348.29      335.80     37.22 o 
   2  14   0       31.92       22.77     15.46 o 
   3  14   0       37.03       42.58     15.39 o 
   4  14   0        2.75       -0.66     10.64 o 
   5  14   0       60.47       35.30     14.02 o 
   6  14   0        8.48        5.99     16.28 o 
   7  14   0      326.29      277.16     33.47 o 
   8  14   0        1.30       -4.30     17.27 o 
   9  14   0        0.06       21.27     21.46 o 
  10  14   0       44.73       34.58     25.86 o 
   1  15   0      556.35      525.81     59.49 o 
   2  15   0      213.17      189.18     22.60 o 
   3  15   0      217.04      195.07     24.31 o 
   4  15   0       77.65       66.13     18.18 o 
   5  15   0       41.91       44.23     19.16 o 
   6  15   0      148.94      148.24     27.31 o 
   7  15   0       46.33       23.01     17.40 o 
   8  15   0      131.38      128.62     28.08 o 
   9  15   0       11.40       17.01     23.82 o 
  10  15   0       14.64        1.82     22.67 o 
   0  16   0      569.19      587.00     70.66 o 
   1  16   0      122.46      137.00     41.89 o 
   2  16   0       21.82       10.99     13.50 o 
   3  16   0      100.54       97.28     20.27 o 
   4  16   0        9.95       10.31     23.47 o 
   5  16   0       40.72       39.10     19.15 o 
   6  16   0       42.86       55.63     24.08 o 
   7  16   0        5.88        5.18     20.09 o 
   8  16   0        1.29      -13.25     19.50 o 
   9  16   0       39.55       78.80     25.13 o 
  10  16   0        7.70        8.26     23.03 o 
   1  17   0        0.00        2.44     19.44 o 
   2  17   0      182.70      192.52     25.60 o 
   3  17   0        1.90      -23.74     21.92 o 
   4  17   0        0.69        2.29     18.54 o 
   5  17   0      813.22      908.58     87.80 o 
   6  17   0        5.83        9.84     20.32 o 
   7  17   0       68.78       70.83     27.11 o 
   8  17   0       25.16       44.23     21.94 o 
   9  17   0        0.00       -9.19     24.88 o 
   0  18   0       32.54       15.66     26.10 o 
   1  18   0      119.70      117.93     28.25 o 
   2  18   0      101.44       95.15     21.23 o 
   3  18   0       18.98        4.32     25.73 o 
   4  18   0      308.84      388.51     48.49 o 
   5  18   0        1.18        4.17     20.87 o 
   6  18   0        0.41       13.93     30.57 o 
   7  18   0       17.72       23.18     22.33 o 
   8  18   0       32.66       62.13     26.07 o 
   9  18   0        8.54       24.73     23.19 o 
   1  19   0       88.71       57.52     26.83 o 
   2  19   0       51.32       44.62     26.70 o 
   3  19   0       81.53       93.19     33.68 o 
   4  19   0      666.91      722.85     63.83 o 
   5  19   0      112.65       97.64     32.93 o 
   6  19   0      228.35      285.78     44.42 o 
   7  19   0       18.06       52.02     29.76 o 
   8  19   0        0.09        1.93     27.17 o 
   9  19   0        0.32       -7.65     23.87 o 
   0  20   0      478.17      443.66     72.14 o 
   1  20   0      165.21      155.02     35.98 o 
   2  20   0       16.48      -23.01     25.60 o 
   3  20   0       89.45       90.43     39.75 o 
   4  20   0       55.56       53.17     26.69 o 
   5  20   0       44.46       68.41     32.88 o 
   6  20   0        6.32       11.97     27.96 o 
   7  20   0        4.25       15.73     34.19 o 
   8  20   0       22.94       69.72     33.69 o 
   1  21   0        1.83       -3.24     21.97 o 
   2  21   0       28.62       31.28     25.41 o 
   3  21   0       43.94       52.59     26.49 o 
   4  21   0       46.71       61.13     28.24 o 
   5  21   0        8.85       19.42     29.87 o 
   6  21   0       65.30       85.50     35.12 o 
   7  21   0        1.85       60.23     36.43 o 
   8  21   0        0.24       -7.98     39.08 o 
   0  22   0      272.92      331.78     76.15 o 
   1  22   0        1.75        8.26     24.51 o 
   2  22   0        9.89        6.36     32.85 o 
   3  22   0        0.94       20.74     24.13 o 
   4  22   0      266.42      395.78     66.98 o 
   5  22   0       18.40        5.23     29.47 o 
   6  22   0        4.47      -26.14     32.83 o 
   7  22   0        3.61       26.59     30.20 o 
   1  23   0       51.75       96.54     39.93 o 
   2  23   0       51.46       62.73     29.75 o 
   3  23   0       18.32       56.92     35.73 o 
   4  23   0       11.02       42.14     27.82 o 
   5  23   0       10.02       22.46     30.31 o 
   6  23   0        4.03       33.47     46.04 o 
   0  24   0       51.19       47.65     52.46 o 
   1  24   0       17.49      -12.47     33.01 o 
   2  24   0       13.29       25.42     36.29 o 
   3  24   0      178.12      196.65     50.72 o 
   4  24   0       75.05      105.47     41.47 o 
   5  24   0       10.09       26.05     31.42 o 
   1  25   0        3.62       14.71     31.71 o 
   2  25   0      209.72      332.79     56.06 o 
   3  25   0       22.73       -3.15     31.46 o 
   4  25   0      164.71      221.65     50.74 o 
   5  25   0        2.09       19.20     28.31 o 
   0  26   0       82.25       97.97     62.10 o 
   1  26   0       89.13      121.13     37.54 o 
   2  26   0       18.43       20.72     28.34 o 
   3  26   0        4.72       33.99     33.23 o 
   1  27   0        0.38      -25.62     29.93 o 
 -11   0   1        4.00        8.20     25.97 o 
  -9   0   1        1.91        6.48     19.24 o 
  -7   0   1       14.18       18.49     15.67 o 
  -5   0   1     6158.65     6784.23    121.13 o 
  -3   0   1      345.10      361.85     22.34 o 
  -1   0   1     7308.38     7493.83    105.19 o 
   1   0   1     2155.10     2248.43     58.89 o 
   3   0   1    16865.03    17423.66    171.80 o 
   5   0   1      276.81      270.61     28.23 o 
   7   0   1      339.41      271.98     33.61 o 
   9   0   1        1.54        5.81     20.00 o 
  11   0   1        0.26        9.98     25.37 o 
 -12   1   1        1.34        9.70     25.65 o 
 -11   1   1        0.13       -2.44     17.51 o 
 -10   1   1       54.54       51.05     18.84 o 
  -9   1   1       22.25       20.91     13.22 o 
  -8   1   1        2.81        0.05     12.55 o 
  -7   1   1       12.38       20.82     12.85 o 
  -6   1   1     1083.87     1118.66     39.10 o 
  -5   1   1       10.92        1.75      9.51 o 
  -4   1   1       26.14       14.89      8.35 o 
  -3   1   1     5360.74     5484.43     58.98 o 
  -2   1   1       54.80       49.17      6.28 o 
  -1   1   1      497.11      515.61     18.56 o 
   1   1   1     3400.07     3230.61     96.39 o 
   2   1   1    10671.72    12339.41    130.74 o 
   3   1   1     2452.35     2444.78     52.79 o 
   4   1   1      492.87      461.48     22.01 o 
   5   1   1       29.44       23.01      9.88 o 
   6   1   1      527.30      540.55     29.37 o 
   7   1   1      130.06      129.67     17.52 o 
   8   1   1        1.94       -8.35     14.57 o 
   9   1   1      394.30      425.77     33.99 o 
  10   1   1        2.49       -9.70     16.11 o 
  11   1   1        1.62       -5.65     15.81 o 
  12   1   1       11.30       15.71     20.85 o 
 -12   2   1        0.16        3.81     32.87 o 
 -11   2   1       59.33       43.97     22.72 o 
 -10   2   1       28.85       17.15     17.99 o 
  -9   2   1       25.41       10.69     12.93 o 
  -8   2   1       33.52       29.29     13.39 o 
  -7   2   1       18.80       26.07     12.19 o 
  -6   2   1      989.20     1119.09     30.05 o 
  -5   2   1       61.48       53.79      9.24 o 
  -4   2   1      714.32      652.96     24.67 o 
  -3   2   1     1028.73     1039.74     22.09 o 
  -2   2   1     1061.79     1056.31     19.39 o 
  -1   2   1     7155.27     7563.69     70.22 o 
   0   2   1     3146.22     3277.09     67.99 o 
   1   2   1      425.79      387.61     16.84 o 
   2   2   1     1626.53     1601.79     25.40 o 
   3   2   1      249.99      240.80     15.16 o 
   4   2   1      493.32      472.30     22.42 o 
   5   2   1       48.01       23.09     10.00 o 
   6   2   1      701.80      707.07     33.14 o 
   7   2   1        4.92        6.11     11.25 o 
   8   2   1       24.08       14.49     14.81 o 
   9   2   1       52.78       27.29     14.89 o 
  10   2   1       95.68       76.24     20.06 o 
  11   2   1      100.15      139.44     25.22 o 
  12   2   1        1.80        4.20     18.96 o 
 -12   3   1       37.08       77.24     44.03 o 
 -11   3   1       80.32       95.00     26.88 o 
 -10   3   1        2.35        2.82     13.72 o 
  -9   3   1       14.75       -9.33     12.09 o 
  -8   3   1        6.93       -7.21     11.47 o 
  -7   3   1      133.25      103.08     15.96 o 
  -6   3   1      365.99      339.86     17.93 o 
  -5   3   1     2721.76     2795.16     44.16 o 
  -4   3   1     5545.28     5803.63     59.51 o 
  -3   3   1      127.70      165.56     10.48 o 
  -2   3   1    55488.52    58722.78    294.02 o 
  -1   3   1    13458.44    14437.35     85.08 o 
   0   3   1      414.03      390.53     15.93 o 
   1   3   1      180.77      149.94     11.84 o 
   2   3   1     1765.41     1801.07     29.48 o 
   3   3   1       72.21       65.10     10.30 o 
   4   3   1     2831.81     2611.53     51.39 o 
   5   3   1       33.21       16.81      9.65 o 
   6   3   1      503.74      438.03     26.88 o 
   7   3   1      214.20      202.82     21.21 o 
   8   3   1      124.62      102.96     19.42 o 
   9   3   1      192.46      208.19     25.42 o 
  10   3   1        0.02       -7.86     15.52 o 
  11   3   1        0.33        4.41     18.47 o 
  12   3   1       16.73       29.17     20.33 o 
 -12   4   1       36.96       51.98     31.94 o 
 -11   4   1        4.79        2.69     15.46 o 
 -10   4   1       33.92       22.37     16.77 o 
  -9   4   1      187.70      196.79     23.64 o 
  -8   4   1       18.68        4.02     14.22 o 
  -7   4   1      170.97      144.90     18.85 o 
  -6   4   1      295.88      305.17     19.94 o 
  -5   4   1       76.77       60.71      9.89 o 
  -4   4   1      888.08      799.81     23.01 o 
  -3   4   1       47.72       56.88      7.72 o 
  -2   4   1    20333.16    22228.94    111.97 o 
  -1   4   1     5323.98     5851.65     54.65 o 
   0   4   1     6259.14     6686.31     69.15 o 
   1   4   1     6181.38     6298.23    124.47 o 
   2   4   1      407.00      404.11     13.97 o 
   3   4   1     6394.93     6245.31    122.30 o 
   4   4   1     1105.35     1131.53     34.47 o 
   5   4   1        9.34       -3.12      9.25 o 
   6   4   1       52.20       52.95     12.68 o 
   7   4   1      434.10      399.27     29.20 o 
   8   4   1       31.45       22.30     14.35 o 
   9   4   1       44.86       21.07     16.62 o 
  10   4   1       99.53       84.93     21.50 o 
  11   4   1       12.90       24.34     18.32 o 
  12   4   1        5.96       13.24     20.36 o 
 -12   5   1        0.45       15.35     25.73 o 
 -11   5   1       21.28        9.40     18.53 o 
 -10   5   1       72.73      106.11     26.44 o 
  -9   5   1        0.00      -15.15     14.24 o 
  -8   5   1       29.38       15.21     14.84 o 
  -7   5   1      947.45      971.60     48.54 o 
  -6   5   1      676.97      700.21     26.87 o 
  -5   5   1     4969.58     5133.43     66.09 o 
  -4   5   1      659.14      631.81     21.55 o 
  -3   5   1     2670.30     2882.47     41.48 o 
  -2   5   1      216.79      188.78     11.59 o 
  -1   5   1     2612.33     2846.26     36.05 o 
   0   5   1     6881.70     7599.01    136.71 o 
   1   5   1        3.29       11.11      8.01 o 
   2   5   1      105.57       92.47      8.77 o 
   3   5   1     1621.02     1493.34     35.13 o 
   4   5   1      526.35      487.97     23.24 o 
   5   5   1     5329.83     5639.25    100.45 o 
   6   5   1     1326.91     1392.84     46.85 o 
   7   5   1      922.68      891.77     40.44 o 
   8   5   1       63.11       37.67     15.63 o 
   9   5   1        3.34        0.75     14.54 o 
  10   5   1       14.11       17.95     17.45 o 
  11   5   1       30.83       45.11     21.75 o 
  12   5   1        0.07       10.99     21.15 o 
 -12   6   1        0.31        7.14     29.49 o 
 -11   6   1        2.71       12.70     18.14 o 
 -10   6   1      114.21      178.14     24.73 o 
  -9   6   1      116.06      136.68     22.23 o 
  -8   6   1       72.76       73.91     17.74 o 
  -7   6   1       16.54       12.63     11.62 o 
  -6   6   1       53.81       44.69     11.31 o 
  -5   6   1     2608.09     2649.11     47.49 o 
  -4   6   1     1313.27     1327.78     31.45 o 
  -3   6   1     1474.29     1531.48     31.94 o 
  -2   6   1     2847.64     2981.94     41.56 o 
  -1   6   1       80.91       83.98      9.80 o 
   0   6   1      331.33      399.19     21.61 o 
   1   6   1      968.20      818.56     29.18 o 
   2   6   1     1458.82     1396.74     33.01 o 
   3   6   1        0.25        7.29      7.42 o 
   4   6   1        5.85       16.73      9.50 o 
   5   6   1      704.90      721.12     34.76 o 
   6   6   1      526.93      460.99     28.50 o 
   7   6   1      243.35      263.95     24.12 o 
   8   6   1      536.21      569.71     35.54 o 
   9   6   1        7.51       -9.58     15.05 o 
  10   6   1       78.88       63.22     20.10 o 
  11   6   1       41.58       33.56     29.59 o 
  12   6   1        2.07        9.83     27.34 o 
 -12   7   1        0.78        8.78     46.51 o 
 -11   7   1       13.66        7.58     20.25 o 
 -10   7   1      157.67      176.77     24.93 o 
  -9   7   1       22.94        9.61     16.42 o 
  -8   7   1      364.41      321.29     27.86 o 
  -7   7   1        9.38       13.77     13.48 o 
  -6   7   1      651.47      642.85     26.31 o 
  -5   7   1      875.79      822.68     27.88 o 
  -4   7   1       95.54       62.65     10.03 o 
  -3   7   1      511.42      490.75     19.40 o 
  -2   7   1      852.32      844.20     24.04 o 
  -1   7   1      471.86      506.03     23.39 o 
   0   7   1        9.85        6.60      8.96 o 
   1   7   1      675.20      585.65     27.28 o 
   2   7   1       49.63       41.12      8.39 o 
   3   7   1     2424.40     2763.38     50.06 o 
   4   7   1      333.61      289.29     19.18 o 
   5   7   1      293.20      292.01     21.85 o 
   6   7   1      985.08     1034.63     41.58 o 
   7   7   1        0.78       16.06     13.78 o 
   8   7   1        7.19       -1.21     12.57 o 
   9   7   1      101.13       77.86     18.22 o 
  10   7   1        1.24       -7.97     16.70 o 
  11   7   1       14.04        9.73     19.56 o 
  12   7   1        0.28       -2.13     22.09 o 
 -12   8   1        0.67      -25.96     33.73 o 
 -11   8   1       11.81       16.80     19.21 o 
 -10   8   1       54.38       70.06     19.07 o 
  -9   8   1       97.93      105.49     19.99 o 
  -8   8   1       17.82       39.36     15.49 o 
  -7   8   1       14.09       14.82     13.71 o 
  -6   8   1       43.81       33.98     11.91 o 
  -5   8   1      392.82      380.72     20.85 o 
  -4   8   1      112.09      125.81     12.49 o 
  -3   8   1      362.54      348.56     17.73 o 
  -2   8   1      871.37      841.03     25.36 o 
  -1   8   1     1469.66     1473.03     35.74 o 
   0   8   1      167.73      204.22     18.32 o 
   1   8   1      923.98      900.21     34.94 o 
   2   8   1      973.92      906.10     28.06 o 
   3   8   1      759.35      821.58     28.96 o 
   4   8   1        2.53      -12.30      9.02 o 
   5   8   1        0.02       -2.36     10.19 o 
   6   8   1     1363.30     1322.59     46.90 o 
   7   8   1       21.29       43.61     16.90 o 
   8   8   1      967.75     1000.23     55.89 o 
   9   8   1       64.06       63.70     19.73 o 
  10   8   1        7.54        4.76     21.57 o 
  11   8   1       17.06       18.71     24.21 o 
 -11   9   1       11.08        4.21     19.05 o 
 -10   9   1       43.53       50.22     19.85 o 
  -9   9   1       81.58       66.98     20.16 o 
  -8   9   1       39.23       22.99     17.71 o 
  -7   9   1        2.81        4.07     13.34 o 
  -6   9   1      217.43      197.71     17.26 o 
  -5   9   1      513.09      487.32     23.27 o 
  -4   9   1        8.65       11.87      9.66 o 
  -3   9   1       26.92       26.91      9.96 o 
  -2   9   1      604.86      622.95     22.89 o 
  -1   9   1      329.77      308.62     18.54 o 
   0   9   1     1273.23     1302.49     43.56 o 
   1   9   1       60.37       31.78     12.05 o 
   2   9   1     4083.42     4590.67    144.51 o 
   3   9   1     2206.85     2292.60     64.67 o 
   4   9   1      114.27      119.88     17.32 o 
   5   9   1       13.83        8.93     10.96 o 
   6   9   1     1072.59     1094.41     43.78 o 
   7   9   1        8.51       15.21     13.35 o 
   8   9   1      266.66      250.04     27.14 o 
   9   9   1      144.69      148.56     27.91 o 
  10   9   1        3.68       -4.40     23.54 o 
  11   9   1        6.51       28.72     23.37 o 
 -11  10   1        0.10       -4.37     19.39 o 
 -10  10   1      132.48      121.15     24.40 o 
  -9  10   1        4.40        3.69     15.54 o 
  -8  10   1      685.41      788.32     59.27 o 
  -7  10   1      353.24      309.97     27.66 o 
  -6  10   1       25.79       15.70     11.90 o 
  -5  10   1      632.11      616.84     26.80 o 
  -4  10   1     1562.31     1581.05     40.42 o 
  -3  10   1      840.83      873.51     29.10 o 
  -2  10   1        9.22       -1.68      8.25 o 
  -1  10   1     3802.14     3887.02     76.99 o 
   0  10   1       36.01       30.75     11.83 o 
   1  10   1     1356.26     1406.74     49.80 o 
   2  10   1        2.73       -0.36     10.72 o 
   3  10   1     1759.44     1991.77     58.38 o 
   4  10   1       13.54        9.39     10.24 o 
   5  10   1        0.74       -1.06      9.82 o 
   6  10   1      207.44      191.89     20.89 o 
   7  10   1      597.05      581.41     35.74 o 
   8  10   1      254.48      249.34     32.59 o 
   9  10   1       15.50       -4.98     19.70 o 
  10  10   1       47.73       73.58     25.95 o 
  11  10   1        3.93        8.94     26.94 o 
 -11  11   1        5.79       37.04     20.28 o 
 -10  11   1       15.21       24.68     22.96 o 
  -9  11   1      145.86      165.51     24.88 o 
  -8  11   1      594.21      597.58     39.32 o 
  -7  11   1      626.00      684.62     39.57 o 
  -6  11   1        6.32       -0.49     11.14 o 
  -5  11   1       88.85       79.59     13.20 o 
  -4  11   1      176.72      151.24     14.61 o 
  -3  11   1      698.93      706.08     27.72 o 
  -2  11   1     2661.17     2747.45     51.35 o 
  -1  11   1        2.78        2.84     12.39 o 
   0  11   1       51.57       50.64     16.22 o 
   1  11   1       28.77        7.95     12.01 o 
   2  11   1      783.02      839.84     34.92 o 
   3  11   1      107.91       73.77     14.81 o 
   4  11   1      653.22      625.00     29.85 o 
   5  11   1       27.75       16.17     13.58 o 
   6  11   1        0.70       -8.49     13.31 o 
   7  11   1       44.97       18.20     16.51 o 
   8  11   1      166.18      208.85     31.72 o 
   9  11   1       16.83        5.22     19.30 o 
  10  11   1        6.03        4.77     24.67 o 
  11  11   1        0.16       11.82     25.95 o 
 -11  12   1        9.90       -7.10     24.47 o 
 -10  12   1        3.86       16.64     23.19 o 
  -9  12   1      135.37      108.27     23.95 o 
  -8  12   1        2.45        5.22     16.59 o 
  -7  12   1      521.70      583.57     36.34 o 
  -6  12   1      653.61      633.03     34.02 o 
  -5  12   1        3.22       -8.90     10.66 o 
  -4  12   1      150.45      123.77     15.01 o 
  -3  12   1       13.07       14.55      9.92 o 
  -2  12   1     1461.33     1440.34     38.86 o 
  -1  12   1       49.17       36.65     27.10 o 
   0  12   1     2002.25     2001.56     62.75 o 
   1  12   1      307.00      337.23     35.72 o 
   2  12   1      458.64      461.68     28.03 o 
   3  12   1        0.78        2.26     11.80 o 
   4  12   1      645.43      659.54     31.21 o 
   5  12   1      294.13      275.93     23.59 o 
   6  12   1        0.17       -6.43     14.53 o 
   7  12   1       19.11        3.85     17.63 o 
   8  12   1        2.35        0.04     16.14 o 
   9  12   1        0.70       34.88     23.00 o 
  10  12   1       69.26       62.97     34.87 o 
  11  12   1        0.05       -2.63     24.92 o 
 -11  13   1        2.75       15.68     27.48 o 
 -10  13   1       17.44       35.98     22.67 o 
  -9  13   1       62.88       74.29     23.96 o 
  -8  13   1        0.01        1.12     14.52 o 
  -7  13   1       61.55       82.33     19.45 o 
  -6  13   1       70.01       41.75     16.29 o 
  -5  13   1       15.69        6.63     10.81 o 
  -4  13   1      369.15      361.18     22.72 o 
  -3  13   1       50.67       44.37     11.68 o 
  -2  13   1       80.62       75.39     15.38 o 
  -1  13   1      187.18      188.65     22.66 o 
   0  13   1     1215.36     1241.00    108.74 o 
   1  13   1     1011.42     1014.04     58.66 o 
   2  13   1     2150.90     2144.41     59.65 o 
   3  13   1      463.73      408.00     28.93 o 
   4  13   1      229.64      218.25     23.28 o 
   5  13   1       56.93       33.39     16.27 o 
   6  13   1       17.35        4.00     17.86 o 
   7  13   1        6.68        0.75     19.96 o 
   8  13   1        0.02       -0.62     16.44 o 
   9  13   1       94.26       97.41     30.60 o 
  10  13   1       19.28       45.94     27.64 o 
 -10  14   1       20.54       21.38     23.93 o 
  -9  14   1       26.30       31.95     20.68 o 
  -8  14   1      119.85      121.51     28.37 o 
  -7  14   1       24.13       17.55     16.22 o 
  -6  14   1      190.31      170.90     22.39 o 
  -5  14   1        5.69       -1.47     13.23 o 
  -4  14   1      105.95       89.43     15.19 o 
  -3  14   1       49.06       48.92     12.43 o 
  -2  14   1      260.80      257.40     22.75 o 
  -1  14   1     1351.34     1274.06     66.87 o 
   0  14   1      382.15      344.94     36.20 o 
   1  14   1       56.29       46.09     18.33 o 
   2  14   1        8.41        7.69     13.95 o 
   3  14   1       14.80       25.27     14.59 o 
   4  14   1       11.60       14.44     17.22 o 
   5  14   1        2.32        7.13     19.07 o 
   6  14   1      195.94      179.86     29.23 o 
   7  14   1      121.30       98.57     26.04 o 
   8  14   1      108.18       93.63     28.35 o 
   9  14   1      158.49      193.16     37.04 o 
  10  14   1       47.84       51.73     25.30 o 
 -10  15   1       13.15       43.10     25.12 o 
  -9  15   1       43.07       38.87     22.46 o 
  -8  15   1       44.33       28.78     24.11 o 
  -7  15   1        4.07       11.87     17.11 o 
  -6  15   1     1201.20     1295.82     53.01 o 
  -5  15   1       18.63       28.64     14.62 o 
  -4  15   1       79.37       68.85     17.10 o 
  -3  15   1      942.35     1012.98     48.93 o 
  -2  15   1      134.18      129.20     20.47 o 
  -1  15   1      185.49      194.36     29.95 o 
   0  15   1        0.12        6.25     18.14 o 
   1  15   1       16.40       29.50     23.12 o 
   2  15   1       17.24       20.90     13.01 o 
   3  15   1      182.53      193.75     31.79 o 
   4  15   1       91.06       66.24     23.12 o 
   5  15   1        7.86        3.03     21.06 o 
   6  15   1        6.51      -21.04     20.18 o 
   7  15   1        2.93       -1.19     22.23 o 
   8  15   1       17.68       52.40     25.52 o 
   9  15   1       18.08        6.71     23.09 o 
  10  15   1       18.81       28.16     28.99 o 
 -10  16   1        8.54       15.45     23.64 o 
  -9  16   1        0.15        1.17     25.38 o 
  -8  16   1      101.78      129.76     27.42 o 
  -7  16   1        4.66       12.03     20.01 o 
  -6  16   1      297.47      346.19     36.77 o 
  -5  16   1       81.66       77.02     19.77 o 
  -4  16   1        0.79       13.24     13.48 o 
  -3  16   1      103.29       92.92     19.80 o 
  -2  16   1        1.94        4.61     13.58 o 
  -1  16   1      995.58     1054.03     71.00 o 
   0  16   1       98.34       95.87     26.10 o 
   1  16   1      130.25      131.70     30.75 o 
   2  16   1      480.34      467.47     45.99 o 
   3  16   1        9.28       -1.00     17.03 o 
   4  16   1      246.18      252.82     39.55 o 
   5  16   1        0.20       18.29     23.09 o 
   6  16   1        1.73        7.41     22.51 o 
   7  16   1        1.91       16.71     23.72 o 
   8  16   1       30.38       42.93     22.61 o 
   9  16   1       32.90       14.95     23.32 o 
  10  16   1        5.16       -7.04     22.93 o 
  -9  17   1       21.41       56.02     25.39 o 
  -8  17   1       15.80       23.51     23.19 o 
  -7  17   1       10.46       20.58     23.13 o 
  -6  17   1      139.17      163.40     29.40 o 
  -5  17   1      476.91      528.61     42.70 o 
  -4  17   1      257.61      284.27     32.53 o 
  -3  17   1       22.13       25.43     16.50 o 
  -2  17   1       11.35       12.88     14.96 o 
  -1  17   1        7.11       12.91     19.81 o 
   0  17   1        5.94       -8.51     16.16 o 
   1  17   1      259.99      217.11     33.80 o 
   2  17   1       15.31        2.00     17.44 o 
   3  17   1        5.38       12.16     21.57 o 
   4  17   1       98.99      126.29     44.63 o 
   5  17   1      137.19      133.44     31.95 o 
   6  17   1       47.90       55.59     33.85 o 
   7  17   1       36.55       46.63     25.60 o 
   8  17   1        0.14       -3.82     19.31 o 
   9  17   1       42.26       40.81     28.04 o 
  -9  18   1        3.89       10.34     23.87 o 
  -8  18   1       19.69        9.55     20.97 o 
  -7  18   1       12.70       41.16     22.70 o 
  -6  18   1       11.75       10.38     17.51 o 
  -5  18   1        3.16       -3.02     18.90 o 
  -4  18   1       65.34       72.66     28.49 o 
  -3  18   1      400.53      382.75     35.03 o 
  -2  18   1      400.08      366.02     33.68 o 
  -1  18   1      312.28      348.34     43.92 o 
   0  18   1       20.07        4.84     17.64 o 
   1  18   1       94.56       93.24     25.79 o 
   2  18   1       76.59       72.44     28.64 o 
   3  18   1      120.73       97.00     30.82 o 
   4  18   1       53.49       40.46     24.13 o 
   5  18   1       33.68       10.79     26.12 o 
   6  18   1        7.28       24.45     24.52 o 
   7  18   1       44.12       72.42     35.82 o 
   8  18   1       71.97      102.39     38.18 o 
   9  18   1        0.39       18.73     31.06 o 
  -9  19   1        0.01      -18.03     22.24 o 
  -8  19   1       93.96      122.23     31.41 o 
  -7  19   1       39.83       75.07     26.25 o 
  -6  19   1       61.10       62.93     31.37 o 
  -5  19   1      162.06      206.76     46.57 o 
  -4  19   1       80.94       57.72     29.23 o 
  -3  19   1      302.39      248.96     37.91 o 
  -2  19   1       54.94       50.30     20.16 o 
  -1  19   1      689.16      722.49     62.79 o 
   0  19   1        3.63        9.33     22.43 o 
   1  19   1        3.92       -9.10     25.29 o 
   2  19   1        0.25       12.19     20.95 o 
   3  19   1       15.91       11.39     24.66 o 
   4  19   1       69.91       85.97     33.74 o 
   5  19   1        3.10       -4.79     23.17 o 
   6  19   1       15.83       -7.25     30.39 o 
   7  19   1        0.01       29.19     29.05 o 
   8  19   1        7.58       29.40     28.81 o 
  -8  20   1        0.37       19.56     22.83 o 
  -7  20   1       63.31       75.11     30.03 o 
  -6  20   1        0.01       13.85     22.61 o 
  -5  20   1      155.29      162.08     36.20 o 
  -4  20   1        6.09        8.07     21.57 o 
  -3  20   1       14.46       10.03     26.95 o 
  -2  20   1      217.12      132.98     47.42 o 
  -1  20   1      398.55      472.64     54.37 o 
   0  20   1       22.28       49.10     30.56 o 
   1  20   1      347.80      349.38     59.22 o 
   2  20   1        0.65       12.34     28.04 o 
   3  20   1      617.35      771.30     77.69 o 
   4  20   1      140.74      228.20     90.94 o 
   5  20   1       29.68       21.01     25.35 o 
   6  20   1       10.05       -8.84     23.03 o 
   7  20   1      167.77      204.80     65.78 o 
   8  20   1        1.16        3.77     31.05 o 
  -8  21   1        0.12       -7.31     27.85 o 
  -7  21   1       74.22      115.44     37.77 o 
  -6  21   1       29.20       29.99     28.67 o 
  -5  21   1       64.31       84.12     38.95 o 
  -4  21   1      105.00      113.81     54.40 o 
  -3  21   1        2.51       -7.85     18.54 o 
  -2  21   1      126.49      119.93     33.17 o 
  -1  21   1       30.96       37.82     28.42 o 
   0  21   1      207.72      229.34     39.10 o 
   1  21   1       71.60      106.32     45.64 o 
   2  21   1        0.04       -8.10     27.00 o 
   3  21   1       12.65       38.20     29.20 o 
   4  21   1        4.62       15.52     27.12 o 
   5  21   1      151.80      144.93     36.73 o 
   6  21   1       84.90      101.96     50.99 o 
   7  21   1        0.14        1.06     27.24 o 
  -7  22   1        1.89        3.05     31.45 o 
  -6  22   1       57.83       60.39     29.54 o 
  -5  22   1       91.91       69.35     28.60 o 
  -4  22   1        0.15       15.21     26.03 o 
  -3  22   1        2.65        2.86     23.25 o 
  -2  22   1      140.08      121.83     31.78 o 
  -1  22   1      146.69      204.12     40.85 o 
   0  22   1      729.66      905.32     73.81 o 
   1  22   1      344.51      409.61     53.61 o 
   2  22   1      631.56      763.06     68.77 o 
   3  22   1      157.40      155.48     41.80 o 
   4  22   1       39.72       17.14     28.57 o 
   5  22   1       30.54       46.42     37.40 o 
   6  22   1        6.27      -15.56     27.82 o 
   7  22   1       14.73       21.17     32.53 o 
  -6  23   1        3.39       17.06     27.90 o 
  -5  23   1       11.28       11.40     26.76 o 
  -4  23   1        5.60       16.13     31.78 o 
  -3  23   1        9.75       13.75     26.12 o 
  -2  23   1       29.15       54.93     29.20 o 
  -1  23   1       28.60       36.81     29.27 o 
   0  23   1       75.43       82.18     31.07 o 
   1  23   1        9.83        8.20     24.16 o 
   2  23   1        7.66       20.95     33.43 o 
   3  23   1       12.62       41.41     90.87 o 
   4  23   1        0.17        7.97     28.75 o 
   5  23   1        0.07      -10.72     36.44 o 
   6  23   1        0.95       36.26     34.11 o 
  -6  24   1        0.41       -6.13     29.54 o 
  -5  24   1        1.87       -2.67     32.49 o 
  -4  24   1       23.56       45.62     31.13 o 
  -3  24   1       19.70       -6.66     26.72 o 
  -2  24   1       26.01       52.57     31.68 o 
  -1  24   1      155.44      221.34     44.96 o 
   0  24   1       90.42       92.68     36.27 o 
   1  24   1      110.37      154.85     41.34 o 
   2  24   1       23.24        3.75     25.84 o 
   3  24   1        3.02      -23.11     22.85 o 
   4  24   1        0.02        5.55     34.53 o 
   5  24   1        4.05       21.26     38.68 o 
  -5  25   1        0.66       -9.80     34.92 o 
  -4  25   1        1.33       27.39     32.83 o 
  -3  25   1       24.32       28.04     30.72 o 
  -2  25   1        2.38       26.10     31.77 o 
  -1  25   1        1.84       22.35     34.35 o 
   0  25   1       24.25       61.94     35.02 o 
   1  25   1       18.41       30.38     30.59 o 
   2  25   1       70.66      130.42     43.46 o 
   3  25   1        2.56        4.12     31.10 o 
   4  25   1        6.37        4.23     35.95 o 
  -3  26   1        1.34       14.37     34.76 o 
  -2  26   1        2.46      -23.40     34.01 o 
  -1  26   1       36.93       45.35     39.92 o 
   0  26   1        2.09      -19.28     27.16 o 
   1  26   1        6.52       49.13     39.35 o 
   2  26   1        7.15        5.07     26.31 o 
   3  26   1        7.67       -6.33     30.68 o 
  -1  27   1        3.83       31.98     39.84 o 
   0  27   1        2.03       26.09     31.20 o 
   1  27   1        4.25       26.13     34.31 o 
 -12   0   2       66.53      145.61     52.73 o 
 -10   0   2       75.94       60.89     37.47 o 
  -8   0   2      289.49      295.80     45.84 o 
  -6   0   2       67.48       60.76     16.77 o 
  -4   0   2     2150.40     2286.14     58.78 o 
  -2   0   2    15674.14    15442.29    206.24 o 
   0   0   2       98.77       84.32     12.85 o 
   2   0   2     2269.85     2464.73     79.85 o 
   4   0   2      288.91      293.98     19.92 o 
   6   0   2      391.39      353.29     35.04 o 
   8   0   2       20.12       21.73     41.56 o 
  10   0   2      177.39      226.24     39.98 o 
  12   0   2        9.69       25.74     32.05 o 
 -12   1   2        9.03      -22.88     32.65 o 
 -11   1   2        5.42       -6.17     29.14 o 
 -10   1   2       89.31       63.88     28.12 o 
  -9   1   2       31.95       34.84     16.12 o 
  -8   1   2        1.31      -12.87     11.94 o 
  -7   1   2       45.24       38.10     11.89 o 
  -6   1   2        4.04       -1.40      9.73 o 
  -5   1   2        6.14       -2.01      8.09 o 
  -4   1   2    10010.62    10976.65     94.49 o 
  -3   1   2      683.65      644.45     18.81 o 
  -2   1   2     3362.02     3375.26     65.25 o 
  -1   1   2        0.07        6.22      9.11 o 
   0   1   2    10996.79    11850.06    407.13 o 
   1   1   2      549.64      571.03     21.15 o 
   2   1   2      100.81       75.07      9.31 o 
   3   1   2      145.43      136.34     10.51 o 
   4   1   2      182.59      198.46     12.75 o 
   5   1   2        4.94       -8.27      8.52 o 
   6   1   2       73.16       67.48     14.24 o 
   7   1   2      125.77      113.95     17.04 o 
   8   1   2      933.57      836.40     43.11 o 
   9   1   2       40.14       48.58     17.45 o 
  10   1   2       88.50       92.23     20.82 o 
  11   1   2        9.43        3.38     17.59 o 
  12   1   2       47.69       69.82     24.97 o 
 -12   2   2       19.14        4.89     29.60 o 
 -11   2   2        0.01       -7.74     25.14 o 
 -10   2   2       48.65       54.72     28.49 o 
  -9   2   2       36.16       20.94     15.30 o 
  -8   2   2        0.61       -9.94     10.90 o 
  -7   2   2       14.02        9.96     11.38 o 
  -6   2   2      105.64      108.28     15.55 o 
  -5   2   2      178.59      172.89     14.93 o 
  -4   2   2      137.89      126.86     12.68 o 
  -3   2   2     1111.62     1085.56     24.98 o 
  -2   2   2     3649.14     3885.64    130.96 o 
  -1   2   2     2037.40     2272.60     39.54 o 
   0   2   2     6386.69     6862.37    187.15 o 
   1   2   2    54529.19    59316.26   1345.25 o 
   2   2   2      319.60      351.31     13.47 o 
   3   2   2      190.86      184.98     11.77 o 
   4   2   2      430.44      404.61     17.73 o 
   5   2   2      522.10      487.72     27.35 o 
   6   2   2       15.56       27.01     12.08 o 
   7   2   2      267.51      282.38     24.66 o 
   8   2   2       37.98       30.15     14.86 o 
   9   2   2      395.59      379.74     33.25 o 
  10   2   2        8.19       17.22     16.73 o 
  11   2   2       12.05       -0.25     19.91 o 
  12   2   2        7.50       10.96     25.49 o 
 -12   3   2       26.10       16.17     26.88 o 
 -11   3   2        0.00       13.94     23.66 o 
 -10   3   2        0.08      -31.10     23.92 o 
  -9   3   2       34.89       36.14     16.53 o 
  -8   3   2      133.35      122.40     18.37 o 
  -7   3   2       21.57       22.56      9.49 o 
  -6   3   2     1427.82     1495.52     37.79 o 
  -5   3   2      533.86      513.82     20.93 o 
  -4   3   2      103.85      106.24     10.24 o 
  -3   3   2     3236.00     3455.95     42.00 o 
  -2   3   2    21964.44    23065.03    112.98 o 
  -1   3   2    25969.85    28493.80    187.97 o 
   0   3   2     6605.53     7056.80     87.24 o 
   1   3   2    33267.02    35915.23    248.53 o 
   2   3   2     3524.56     3661.72     75.78 o 
   3   3   2      707.04      649.65     20.78 o 
   4   3   2     2087.11     2071.77     39.45 o 
   5   3   2      576.19      635.69     30.27 o 
   6   3   2      574.19      557.69     30.79 o 
   7   3   2       11.65       -6.02     12.13 o 
   8   3   2      644.58      631.82     38.49 o 
   9   3   2       20.98       26.38     15.99 o 
  10   3   2        5.14       -6.97     16.04 o 
  11   3   2       58.35      105.06     25.54 o 
  12   3   2       33.86       47.10     31.69 o 
 -12   4   2        0.06        1.27     36.87 o 
 -11   4   2       31.19       57.32     31.88 o 
 -10   4   2      109.08      131.66     36.95 o 
  -9   4   2        0.23        0.39     14.34 o 
  -8   4   2      181.09      192.02     21.38 o 
  -7   4   2       25.88       26.24     16.55 o 
  -6   4   2      152.18      151.27     13.68 o 
  -5   4   2      875.44      858.34     26.86 o 
  -4   4   2      155.16      126.07     11.23 o 
  -3   4   2     2863.47     3122.18     41.90 o 
  -2   4   2      140.34      137.30     11.03 o 
  -1   4   2     5263.39     5968.04     51.57 o 
   0   4   2      275.31      276.77     16.56 o 
   1   4   2     1573.82     1636.45     38.89 o 
   2   4   2     2477.96     2531.79     55.97 o 
   3   4   2     4440.20     4918.42     56.72 o 
   4   4   2      328.27      319.07     17.49 o 
   5   4   2      620.86      634.67     40.29 o 
   6   4   2     1779.09     1740.28     52.88 o 
   7   4   2       78.21       59.13     16.32 o 
   8   4   2      418.24      400.01     31.21 o 
   9   4   2       53.03       22.19     15.41 o 
  10   4   2       65.76       77.50     23.13 o 
  11   4   2       22.19       35.19     19.87 o 
  12   4   2        0.07        7.50     25.01 o 
 -12   5   2       22.05       17.71     29.93 o 
 -11   5   2       20.35       11.29     27.58 o 
 -10   5   2        3.70        3.54     29.91 o 
  -9   5   2        1.10        4.90     15.31 o 
  -8   5   2      334.33      343.65     27.37 o 
  -7   5   2        6.00       10.28     12.06 o 
  -6   5   2      410.84      370.18     20.21 o 
  -5   5   2      540.53      504.36     21.64 o 
  -4   5   2        7.31        8.81      7.55 o 
  -3   5   2     4704.60     5008.34     55.90 o 
  -2   5   2     1197.80     1360.33     27.57 o 
  -1   5   2     6436.24     7041.21     71.31 o 
   0   5   2    11644.39    12409.48    110.13 o 
   1   5   2     2263.84     2487.96     50.22 o 
   2   5   2      589.66      567.60     26.53 o 
   3   5   2       55.88       46.02      8.02 o 
   4   5   2     3575.82     3314.34     51.55 o 
   5   5   2       99.48       85.88     14.15 o 
   6   5   2      571.02      542.21     31.23 o 
   7   5   2        5.11       14.81     14.21 o 
   8   5   2       35.91       37.30     16.33 o 
   9   5   2      102.82      100.02     21.28 o 
  10   5   2       46.18       41.02     19.73 o 
  11   5   2        1.18      -16.37     19.02 o 
  12   5   2        0.01       -7.51     23.34 o 
 -12   6   2        0.23        5.16     25.58 o 
 -11   6   2        4.78        9.65     26.91 o 
 -10   6   2       66.48      144.43     38.70 o 
  -9   6   2       79.46       91.60     19.67 o 
  -8   6   2      128.17      154.27     21.06 o 
  -7   6   2      415.23      341.02     26.13 o 
  -6   6   2        0.04       -3.67      8.87 o 
  -5   6   2        1.04       -4.88      8.24 o 
  -4   6   2      537.45      500.70     20.52 o 
  -3   6   2      392.69      357.59     17.33 o 
  -2   6   2     1381.58     1366.42     29.22 o 
  -1   6   2      147.07      141.11     11.60 o 
   0   6   2       13.97       10.40      9.40 o 
   1   6   2     3562.58     3612.11     76.46 o 
   2   6   2     1282.73     1361.23     42.50 o 
   3   6   2      271.64      204.20     13.09 o 
   4   6   2      178.07      183.78     14.48 o 
   5   6   2       50.76       80.46     13.90 o 
   6   6   2       66.45       61.81     14.23 o 
   7   6   2        0.09        0.36     12.11 o 
   8   6   2       56.49       50.47     17.95 o 
   9   6   2       20.13       11.90     14.48 o 
  10   6   2        7.61       10.77     21.75 o 
  11   6   2        0.68       -2.19     19.92 o 
 -12   7   2       11.18       26.40     31.47 o 
 -11   7   2       38.03       76.37     48.38 o 
 -10   7   2        0.00       -3.34     19.35 o 
  -9   7   2        0.49      -11.61     13.05 o 
  -8   7   2      171.96      159.44     22.58 o 
  -7   7   2      969.71      991.85     42.64 o 
  -6   7   2     1127.91     1074.83     33.97 o 
  -5   7   2      909.49      866.04     28.99 o 
  -4   7   2      228.79      198.77     14.56 o 
  -3   7   2      117.30      106.42     10.77 o 
  -2   7   2      258.94      235.91     14.10 o 
  -1   7   2      150.88      132.99     11.93 o 
   0   7   2      310.15      329.22     21.76 o 
   1   7   2      715.27      729.43     35.02 o 
   2   7   2      591.35      630.62     30.79 o 
   3   7   2     1294.95     1315.77     32.98 o 
   4   7   2     1480.27     1588.55     38.07 o 
   5   7   2     2199.60     2186.71     54.93 o 
   6   7   2       15.80       22.60     14.20 o 
   7   7   2      195.41      167.99     24.19 o 
   8   7   2        7.21       -3.44     13.18 o 
   9   7   2       27.87       46.23     20.96 o 
  10   7   2       16.96       45.65     28.22 o 
  11   7   2        0.44       17.23     26.36 o 
 -12   8   2        2.07       41.05     38.73 o 
 -11   8   2       98.41      118.69     41.63 o 
 -10   8   2       48.44       21.23     26.37 o 
  -9   8   2        1.48       -0.37     16.42 o 
  -8   8   2       11.46       -2.91     14.52 o 
  -7   8   2       30.16       26.37     12.90 o 
  -6   8   2     1076.84     1193.92     37.29 o 
  -5   8   2        1.38        7.05      8.82 o 
  -4   8   2      235.15      221.91     17.81 o 
  -3   8   2     1633.09     1583.55     36.49 o 
  -2   8   2      176.98      179.46     13.67 o 
  -1   8   2        8.42        0.56      7.70 o 
   0   8   2      250.81      210.71     18.87 o 
   1   8   2     2950.01     3039.59     84.12 o 
   2   8   2      514.39      503.62     29.65 o 
   3   8   2     3653.71     4007.19     57.91 o 
   4   8   2     1179.62     1344.82     43.36 o 
   5   8   2        2.05        1.68     11.31 o 
   6   8   2        5.53        1.90     13.33 o 
   7   8   2     1081.57     1169.64     48.36 o 
   8   8   2      189.74      178.33     28.88 o 
   9   8   2       25.19       25.75     22.13 o 
  10   8   2       17.77       13.07     23.15 o 
  11   8   2        8.48       26.93     26.91 o 
 -11   9   2      194.32      325.59     51.01 o 
 -10   9   2        0.91       16.55     26.01 o 
  -9   9   2      139.86      124.93     22.67 o 
  -8   9   2      706.33      777.48     41.70 o 
  -7   9   2     1255.67     1165.54     46.31 o 
  -6   9   2      850.29      901.39     33.56 o 
  -5   9   2      545.76      526.32     24.42 o 
  -4   9   2      376.13      368.27     20.33 o 
  -3   9   2       33.40       32.66      9.45 o 
  -2   9   2     2231.45     2380.24     44.76 o 
  -1   9   2      413.31      439.22     20.99 o 
   0   9   2       90.68       77.68     14.73 o 
   1   9   2      279.39      248.84     21.37 o 
   2   9   2     5273.43     5714.84     65.21 o 
   3   9   2      303.10      273.01     17.93 o 
   4   9   2        6.74        2.63     13.18 o 
   5   9   2      892.75      940.20     38.06 o 
   6   9   2       33.14       19.73     15.77 o 
   7   9   2        0.00       10.30     16.14 o 
   8   9   2       60.93       55.25     23.46 o 
   9   9   2        3.28       -7.67     20.96 o 
  10   9   2       45.08       21.05     21.78 o 
  11   9   2        1.85       25.26     28.95 o 
 -11  10   2       62.26       71.40     33.69 o 
 -10  10   2       46.39       58.50     26.96 o 
  -9  10   2        0.12        7.08     16.81 o 
  -8  10   2      136.20      129.35     22.52 o 
  -7  10   2       29.48       29.42     15.01 o 
  -6  10   2      686.33      624.50     28.93 o 
  -5  10   2      375.19      397.34     22.71 o 
  -4  10   2      184.02      170.36     15.71 o 
  -3  10   2       14.60       16.00      9.59 o 
  -2  10   2     2846.05     3104.22     52.92 o 
  -1  10   2    11036.82    11507.85    264.87 o 
   0  10   2     2424.62     2348.09     62.41 o 
   1  10   2      640.88      708.62     36.15 o 
   2  10   2      355.01      335.51     17.69 o 
   3  10   2       21.14       30.60      9.78 o 
   4  10   2       22.36       25.68     11.28 o 
   5  10   2        0.70       -7.15     10.91 o 
   6  10   2      320.17      331.38     34.24 o 
   7  10   2       88.20       73.80     23.32 o 
   8  10   2        3.68        8.57     18.58 o 
   9  10   2       19.79        4.43     21.40 o 
  10  10   2        0.05       18.49     21.97 o 
  11  10   2       14.21       26.95     25.50 o 
 -11  11   2       27.01       20.23     36.40 o 
 -10  11   2        5.25        8.16     25.26 o 
  -9  11   2        0.06        6.25     15.23 o 
  -8  11   2       71.05       41.42     17.72 o 
  -7  11   2      183.92      137.18     21.75 o 
  -6  11   2        8.93        4.11     10.89 o 
  -5  11   2      114.64      108.23     14.11 o 
  -4  11   2       96.43      110.34     14.47 o 
  -3  11   2      507.48      469.47     23.28 o 
  -2  11   2       26.95       36.84      9.77 o 
  -1  11   2       32.64       27.45     11.98 o 
   0  11   2      229.11      278.75     25.76 o 
   1  11   2     1893.27     2024.86     62.07 o 
   2  11   2      331.80      300.80     18.52 o 
   3  11   2        6.72        9.65      9.40 o 
   4  11   2      220.00      160.12     19.44 o 
   5  11   2      186.54      173.53     26.21 o 
   6  11   2       85.28       68.37     23.91 o 
   7  11   2       55.56       55.17     24.50 o 
   8  11   2        0.29      -10.00     17.48 o 
   9  11   2      132.91      140.39     32.26 o 
  10  11   2        2.30        3.54     25.17 o 
  11  11   2        9.56       28.99     27.47 o 
 -11  12   2        0.04       36.94     53.53 o 
 -10  12   2       86.32      124.33     38.45 o 
  -9  12   2       18.89       20.67     19.33 o 
  -8  12   2      404.20      344.18     31.91 o 
  -7  12   2        8.67       10.98     14.85 o 
  -6  12   2      417.09      418.29     25.50 o 
  -5  12   2      761.58      733.85     31.84 o 
  -4  12   2       78.71       87.95     13.54 o 
  -3  12   2      112.84       89.72     12.64 o 
  -2  12   2      118.71      108.21     12.70 o 
  -1  12   2     1580.38     1516.12     54.60 o 
   0  12   2      981.32     1036.20     45.96 o 
   1  12   2      315.34      280.39     27.42 o 
   2  12   2       92.67       78.86     12.50 o 
   3  12   2      124.91      119.76     14.09 o 
   4  12   2        0.03      -12.58     16.83 o 
   5  12   2        0.01       -6.70     18.83 o 
   6  12   2        1.09       23.16     17.49 o 
   7  12   2       32.08       30.79     21.89 o 
   8  12   2        6.77      -15.53     19.94 o 
   9  12   2      219.80      234.06     37.45 o 
  10  12   2       96.70       82.33     28.98 o 
  11  12   2       14.31       29.28     30.55 o 
 -11  13   2        0.58        5.62     53.27 o 
 -10  13   2        1.68       85.52     53.40 o 
  -9  13   2       20.85       15.24     18.82 o 
  -8  13   2        6.90       -5.45     15.48 o 
  -7  13   2        5.46       12.83     14.47 o 
  -6  13   2       69.45       55.06     13.56 o 
  -5  13   2      240.15      258.93     21.52 o 
  -4  13   2        0.66        2.38      8.50 o 
  -3  13   2      192.11      228.98     18.19 o 
  -2  13   2       49.53       47.25     12.49 o 
  -1  13   2      378.83      367.75     30.03 o 
   0  13   2      264.90      268.43     26.76 o 
   1  13   2      198.19      190.04     23.06 o 
   2  13   2      167.99      144.99     16.17 o 
   3  13   2       75.02       88.87     27.30 o 
   4  13   2      233.59      227.33     34.85 o 
   5  13   2        0.78       -5.29     23.09 o 
   6  13   2       27.46       17.99     24.35 o 
   7  13   2        6.84       20.07     21.20 o 
   8  13   2      147.69      162.55     30.79 o 
   9  13   2       58.23       72.94     30.13 o 
  10  13   2        0.13       -2.66     22.27 o 
 -10  14   2        2.45        7.76     48.05 o 
  -9  14   2        1.77       -8.83     19.64 o 
  -8  14   2      125.32      116.83     21.97 o 
  -7  14   2      164.16      135.16     21.40 o 
  -6  14   2      133.70      117.71     18.12 o 
  -5  14   2       21.81       14.99     12.78 o 
  -4  14   2      246.61      252.39     21.29 o 
  -3  14   2      110.47      112.50     15.02 o 
  -2  14   2        1.67       -5.70     10.55 o 
  -1  14   2      255.00      231.64     27.55 o 
   0  14   2      364.45      397.02     58.53 o 
   1  14   2       51.51       48.70     16.23 o 
   2  14   2        0.00        2.95     14.28 o 
   3  14   2      870.03      977.12     81.04 o 
   4  14   2        0.36      -11.11     21.19 o 
   5  14   2       15.77       35.99     29.58 o 
   6  14   2      170.19      229.05     39.97 o 
   7  14   2       30.77       30.82     20.33 o 
   8  14   2      229.77      256.33     39.77 o 
   9  14   2       93.13      119.10     33.34 o 
  10  14   2       54.09       70.66     29.13 o 
 -10  15   2        0.02      -22.35     46.44 o 
  -9  15   2       87.97       65.26     25.02 o 
  -8  15   2       42.34       63.09     21.69 o 
  -7  15   2        1.32        7.36     16.26 o 
  -6  15   2       37.55       47.25     15.26 o 
  -5  15   2      714.36      740.50     34.82 o 
  -4  15   2     1550.63     1584.48     48.23 o 
  -3  15   2      705.61      724.99     32.33 o 
  -2  15   2      415.80      368.18     27.85 o 
  -1  15   2       96.64       81.96     18.26 o 
   0  15   2      213.55      202.07     26.20 o 
   1  15   2       45.89       23.72     15.89 o 
   2  15   2      491.49      491.55     46.65 o 
   3  15   2       80.27       56.93     24.81 o 
   4  15   2       37.71       50.81     25.13 o 
   5  15   2       13.10        2.58     25.83 o 
   6  15   2        2.94       -2.98     27.89 o 
   7  15   2        1.69      -18.10     24.12 o 
   8  15   2       15.21       19.53     30.02 o 
   9  15   2       22.89       28.70     25.44 o 
  10  15   2        0.12        1.78     24.79 o 
 -10  16   2        8.50        7.76     36.00 o 
  -9  16   2      159.04      177.96     33.30 o 
  -8  16   2        0.00      -14.48     16.96 o 
  -7  16   2        1.48       -0.70     15.86 o 
  -6  16   2       91.89       68.66     16.36 o 
  -5  16   2      477.58      505.06     31.06 o 
  -4  16   2      156.87      155.41     18.95 o 
  -3  16   2      373.91      329.68     26.89 o 
  -2  16   2      654.77      591.09     34.56 o 
  -1  16   2       31.31       21.10     14.93 o 
   0  16   2      525.00      468.03     38.04 o 
   1  16   2       17.57       31.52     19.33 o 
   2  16   2        2.38       15.51     18.37 o 
   3  16   2        0.95       -9.99     23.44 o 
   4  16   2       16.55        6.90     20.22 o 
   5  16   2      204.78      182.56     36.70 o 
   6  16   2       30.32       13.35     24.99 o 
   7  16   2       72.47       75.51     31.47 o 
   8  16   2        0.01       15.95     50.46 o 
   9  16   2       14.23       29.25     32.01 o 
  -9  17   2       20.04       19.86     23.36 o 
  -8  17   2        1.54       15.66     21.19 o 
  -7  17   2      263.72      297.76     36.24 o 
  -6  17   2       41.11       41.70     17.41 o 
  -5  17   2       22.07       17.92     13.95 o 
  -4  17   2      289.50      293.79     23.98 o 
  -3  17   2      212.95      189.63     23.34 o 
  -2  17   2      157.81      160.63     22.41 o 
  -1  17   2        2.25        6.88     15.22 o 
   0  17   2        4.94       -3.51     14.07 o 
   1  17   2       61.93       42.85     21.37 o 
   2  17   2      179.87      156.61     33.22 o 
   3  17   2      134.10      140.01     31.36 o 
   4  17   2       44.99       10.83     28.89 o 
   5  17   2      408.29      538.56     57.29 o 
   6  17   2        1.38        5.81     26.91 o 
   7  17   2      141.16      189.43     43.29 o 
   8  17   2       79.19       46.08     41.08 o 
   9  17   2       18.13       17.27     37.05 o 
  -9  18   2        8.64        8.02     27.20 o 
  -8  18   2       58.39       93.61     25.61 o 
  -7  18   2        1.06       32.59     20.54 o 
  -6  18   2        4.02       11.71     19.53 o 
  -5  18   2        0.23        6.31     13.58 o 
  -4  18   2      170.92      156.12     22.55 o 
  -3  18   2        5.63        9.75     16.98 o 
  -2  18   2       28.15       13.54     13.83 o 
  -1  18   2        2.77       21.75     22.21 o 
   0  18   2      138.80      151.43     34.57 o 
   1  18   2       14.92        5.62     25.96 o 
   2  18   2      209.83      255.70     43.30 o 
   3  18   2      257.34      267.38     50.52 o 
   4  18   2       46.75       37.98     33.79 o 
   5  18   2      161.89      162.58     61.97 o 
   6  18   2      239.66      369.52     95.83 o 
   7  18   2       73.53       66.18     32.88 o 
   8  18   2       52.36       82.98     33.88 o 
   9  18   2       22.36       29.82     32.45 o 
  -9  19   2        1.84        2.85     27.49 o 
  -8  19   2       46.54       50.77     28.13 o 
  -7  19   2       62.93      105.52     26.67 o 
  -6  19   2      187.61      186.62     28.57 o 
  -5  19   2       28.49       27.07     16.76 o 
  -4  19   2       14.71      -11.60     13.64 o 
  -3  19   2        2.26        2.69     16.87 o 
  -2  19   2        1.09      -11.26     13.82 o 
  -1  19   2        4.16      -16.04     19.32 o 
   0  19   2        0.02       17.98     21.66 o 
   1  19   2       94.40       82.34     26.70 o 
   2  19   2        9.67        2.67     24.02 o 
   3  19   2        4.88       18.44     29.54 o 
   4  19   2       36.70       38.03     29.42 o 
   5  19   2       15.53       17.93     26.59 o 
   6  19   2        5.58       16.12     30.53 o 
   7  19   2        9.86       -8.98     29.06 o 
   8  19   2       18.93       64.35     41.63 o 
  -8  20   2       25.19       42.70     26.62 o 
  -7  20   2        1.04       20.99     21.08 o 
  -6  20   2        4.27       10.10     20.23 o 
  -5  20   2       16.49       24.63     24.51 o 
  -4  20   2        0.31        3.95     21.76 o 
  -3  20   2        0.57      -15.67     16.75 o 
  -2  20   2       30.06        9.78     15.99 o 
  -1  20   2        9.38       -2.63     23.35 o 
   0  20   2      188.47      161.64     34.69 o 
   1  20   2      198.98      199.69     41.16 o 
   2  20   2      282.47      338.62     50.62 o 
   3  20   2       19.42       28.78     29.15 o 
   4  20   2        6.27      -27.77     25.11 o 
   5  20   2       31.43       49.18     32.16 o 
   6  20   2       17.81       51.96     35.60 o 
   7  20   2       12.08      -14.69     24.21 o 
   8  20   2       11.97       11.87     33.15 o 
  -8  21   2       39.47       98.20     31.53 o 
  -7  21   2        5.73        8.77     22.08 o 
  -6  21   2       41.98       77.84     30.75 o 
  -5  21   2      106.97      106.81     45.97 o 
  -4  21   2        4.12        2.72     28.37 o 
  -3  21   2       11.16       29.02     25.90 o 
  -2  21   2       90.74       77.07     23.53 o 
  -1  21   2        1.43      -27.55     22.60 o 
   0  21   2      262.52      257.74     46.49 o 
   1  21   2       66.44       46.61     27.01 o 
   2  21   2        7.56      -10.62     25.62 o 
   3  21   2       41.21       60.90     32.19 o 
   4  21   2      131.39      148.89     42.77 o 
   5  21   2       76.90      112.87     39.60 o 
   6  21   2       10.94       32.78     40.04 o 
   7  21   2        6.52       51.92     61.56 o 
  -7  22   2        3.56      -17.65     24.29 o 
  -6  22   2       19.97        8.43     22.57 o 
  -5  22   2        0.03      -10.27     20.78 o 
  -4  22   2       39.38       41.06     29.87 o 
  -3  22   2       26.05       40.25     28.19 o 
  -2  22   2        4.81       -5.74     29.43 o 
  -1  22   2       39.53       82.67     31.67 o 
   0  22   2       54.32      106.43     32.34 o 
   1  22   2       51.16       36.01     33.33 o 
   2  22   2       77.53      120.66     36.76 o 
   3  22   2       39.12       43.83     32.51 o 
   4  22   2       14.85       50.51     33.93 o 
   5  22   2        2.53       -4.10     34.82 o 
   6  22   2       13.00       60.39     33.30 o 
   7  22   2        3.22       -4.97     33.03 o 
  -6  23   2        0.03       11.77     27.81 o 
  -5  23   2       30.31       27.16     25.97 o 
  -4  23   2       25.56       53.85     31.93 o 
  -3  23   2       23.99        4.09     27.20 o 
  -2  23   2        9.64       32.92     29.00 o 
  -1  23   2       13.32       38.75     30.26 o 
   0  23   2       58.00       51.96     27.55 o 
   1  23   2        4.64       23.86     26.92 o 
   2  23   2       81.56      108.40     41.36 o 
   3  23   2      102.48      134.76     55.68 o 
   4  23   2       30.61       43.39     34.79 o 
   5  23   2       78.77       97.05     45.16 o 
   6  23   2        0.33        7.18     33.87 o 
  -5  24   2        3.61       -0.98     26.71 o 
  -4  24   2        1.81       -8.35     25.74 o 
  -3  24   2       20.42       40.31     35.24 o 
  -2  24   2       11.77       28.55     31.48 o 
  -1  24   2        2.49      -10.23     26.20 o 
   0  24   2      124.80      208.14     46.79 o 
   1  24   2        1.01       17.89     30.06 o 
   2  24   2        0.17      -10.90     33.80 o 
   3  24   2        0.16      -29.03     33.55 o 
   4  24   2        0.52       21.14     32.79 o 
   5  24   2        0.68        4.78     32.06 o 
  -4  25   2       41.22       34.15     31.20 o 
  -3  25   2       53.42       86.17     37.28 o 
  -2  25   2       38.54       44.75     29.39 o 
  -1  25   2        0.52        3.41     30.00 o 
   0  25   2        6.87       -3.52     30.81 o 
   1  25   2      148.15      182.49     42.20 o 
   2  25   2       71.53      120.68     37.62 o 
   3  25   2        2.88        2.86     28.82 o 
   4  25   2        1.78       -1.35     30.33 o 
  -3  26   2        0.87        0.64     25.18 o 
  -2  26   2       57.10       98.55     34.60 o 
  -1  26   2        8.81      -12.13     27.49 o 
   0  26   2       18.35       40.46     30.96 o 
   1  26   2        1.38       26.52     38.53 o 
   2  26   2        9.57       -9.10     37.34 o 
   3  26   2        9.84        8.27     29.29 o 
 -11   0   3        0.25      -16.60     32.92 o 
  -9   0   3        0.19      -45.97     30.65 o 
  -7   0   3      282.32      319.74     32.33 o 
  -5   0   3        7.01       -4.86     11.06 o 
  -3   0   3      618.73      548.72     46.57 o 
  -1   0   3     8723.96     9148.43    156.99 o 
   1   0   3     3636.02     3883.49    103.59 o 
   3   0   3      685.93      666.41     26.64 o 
   5   0   3      269.12      273.62     18.59 o 
   7   0   3        6.25       14.84     16.79 o 
   9   0   3      362.25      390.44     47.44 o 
  11   0   3      114.50      152.37     42.61 o 
 -12   1   3        5.11        3.42     29.64 o 
 -11   1   3        1.63       43.23     30.87 o 
 -10   1   3        8.04      -22.42     26.73 o 
  -9   1   3       59.82       40.90     24.76 o 
  -8   1   3        1.69       -6.27     11.29 o 
  -7   1   3       40.31       35.12     12.20 o 
  -6   1   3      131.23      137.33     15.30 o 
  -5   1   3     1792.87     1827.62     48.86 o 
  -4   1   3      982.99      942.31     26.39 o 
  -3   1   3      388.48      434.44     29.38 o 
  -2   1   3        0.59        3.08      8.63 o 
  -1   1   3      557.30      540.63     27.59 o 
   0   1   3     3522.85     3663.24     71.09 o 
   1   1   3     4504.36     4567.63     79.63 o 
   2   1   3      282.77      278.62     19.26 o 
   3   1   3      111.05      107.75     11.08 o 
   4   1   3        3.97       -0.95      5.67 o 
   5   1   3        1.98       -0.98      6.12 o 
   6   1   3       53.47       29.51     11.97 o 
   7   1   3      745.98      733.68     38.62 o 
   8   1   3       63.07       77.33     17.15 o 
   9   1   3       65.87       50.02     17.85 o 
  10   1   3        9.64      -14.76     17.11 o 
  11   1   3       24.71       51.23     23.73 o 
  12   1   3        1.69        9.55     25.18 o 
 -12   2   3       14.13       12.22     36.24 o 
 -11   2   3        3.19       19.70     31.55 o 
 -10   2   3        0.41      -22.72     21.98 o 
  -9   2   3       31.59       19.40     23.05 o 
  -8   2   3        0.24       -5.93     11.01 o 
  -7   2   3        0.04       -6.52      9.49 o 
  -6   2   3      138.15      117.75     13.90 o 
  -5   2   3       70.59       72.71     14.11 o 
  -4   2   3      111.45      108.80     11.37 o 
  -3   2   3      432.36      459.75     43.47 o 
  -2   2   3      724.85      686.43     33.61 o 
  -1   2   3     2255.16     2299.95     31.05 o 
   0   2   3     3760.03     3863.89     44.95 o 
   1   2   3       23.78        8.92      8.03 o 
   2   2   3     9940.56    10698.69    212.66 o 
   3   2   3     1070.72     1084.87     30.93 o 
   4   2   3      168.23      163.66     11.02 o 
   5   2   3        2.74       -0.43      6.30 o 
   6   2   3       23.59       16.75     11.85 o 
   7   2   3       95.53       84.64     18.14 o 
   8   2   3      608.40      603.78     38.89 o 
   9   2   3      129.16      125.21     23.57 o 
  10   2   3       62.00       77.21     20.43 o 
  11   2   3       39.83       26.29     22.02 o 
 -12   3   3        5.58      -13.78     25.31 o 
 -11   3   3        3.87       -6.02     23.35 o 
 -10   3   3        0.05        3.69     21.72 o 
  -9   3   3       56.06       24.10     40.22 o 
  -8   3   3      178.49      169.75     25.17 o 
  -7   3   3      370.06      373.70     24.35 o 
  -6   3   3      990.40      985.46     30.55 o 
  -5   3   3       99.10      101.50     12.93 o 
  -4   3   3     4056.60     4169.11    108.80 o 
  -3   3   3     1721.74     1878.21     34.49 o 
  -2   3   3       73.36       78.01      7.50 o 
  -1   3   3     4521.10     4807.61     45.95 o 
   0   3   3     9908.34    10582.27    171.48 o 
   1   3   3      403.40      509.67     23.71 o 
   2   3   3     3966.83     4220.80     86.57 o 
   3   3   3     1355.73     1325.89     33.99 o 
   4   3   3      261.32      260.00     16.50 o 
   5   3   3      211.72      213.18     13.52 o 
   6   3   3        3.69       -4.03     11.42 o 
   7   3   3      180.37      167.11     20.45 o 
   8   3   3      199.84      131.94     21.59 o 
   9   3   3        1.71       -0.04     18.03 o 
  10   3   3        0.02        7.36     14.62 o 
  11   3   3       30.38       -0.43     20.56 o 
 -12   4   3       58.40       88.34     47.85 o 
 -11   4   3       30.40       41.39     30.12 o 
 -10   4   3       17.83       23.11     27.16 o 
  -9   4   3       80.09      104.00     32.83 o 
  -8   4   3       20.89        7.44     13.29 o 
  -7   4   3       42.08       39.90     11.24 o 
  -6   4   3      581.21      578.29     24.45 o 
  -5   4   3     3924.94     4012.86     61.15 o 
  -4   4   3      395.04      391.21     17.24 o 
  -3   4   3       52.05       49.74      7.74 o 
  -2   4   3     1306.94     1221.50     25.09 o 
  -1   4   3        9.50       -0.33      6.22 o 
   0   4   3     4080.44     4271.22     48.26 o 
   1   4   3     5568.14     5650.56     86.19 o 
   2   4   3        0.89       -9.79      8.97 o 
   3   4   3     3104.14     3289.66     70.30 o 
   4   4   3       55.21       52.90      9.92 o 
   5   4   3      600.86      598.75     25.41 o 
   6   4   3      241.98      197.00     20.95 o 
   7   4   3     1192.82     1210.25     49.33 o 
   8   4   3      431.66      467.25     35.35 o 
   9   4   3       31.51       47.54     18.75 o 
  10   4   3        6.64       13.57     19.43 o 
  11   4   3        0.01       40.80     26.27 o 
 -12   5   3       37.76       51.89     57.21 o 
 -11   5   3       20.07       43.51     29.15 o 
 -10   5   3       20.76        2.13     27.68 o 
  -9   5   3       78.70      106.38     40.75 o 
  -8   5   3        0.89      -14.46     13.46 o 
  -7   5   3      438.04      454.56     24.07 o 
  -6   5   3        3.26       -6.99      8.25 o 
  -5   5   3      135.60      127.87     13.87 o 
  -4   5   3       51.52       37.88      9.09 o 
  -3   5   3      202.69      250.35     14.28 o 
  -2   5   3      110.66      129.65     10.49 o 
  -1   5   3     8812.88     9570.44    126.87 o 
   0   5   3     6565.11     7563.23    171.73 o 
   1   5   3       46.75       20.33     10.00 o 
   2   5   3      269.48      283.79     21.27 o 
   3   5   3      876.24      804.16     38.55 o 
   4   5   3     1026.43      905.92     28.83 o 
   5   5   3        7.54        7.31     10.29 o 
   6   5   3       63.23       58.99     13.75 o 
   7   5   3       70.60       65.63     18.10 o 
   8   5   3        5.70        4.66     13.65 o 
   9   5   3       76.01       80.80     24.87 o 
  10   5   3        0.32       14.12     22.78 o 
  11   5   3        1.56       -1.28     20.99 o 
 -12   6   3       17.29       47.53     30.47 o 
 -11   6   3       23.61       26.75     41.76 o 
 -10   6   3      175.35      180.62     39.72 o 
  -9   6   3       34.09       39.63     23.12 o 
  -8   6   3      126.78      124.25     19.23 o 
  -7   6   3      147.92      148.27     18.45 o 
  -6   6   3      230.89      229.09     19.55 o 
  -5   6   3       68.72       53.99     10.50 o 
  -4   6   3     3556.37     3784.22     54.92 o 
  -3   6   3       84.69       92.20     10.98 o 
  -2   6   3      739.45      776.18     23.03 o 
  -1   6   3     6030.59     5971.73     65.84 o 
   0   6   3      511.88      541.36     45.43 o 
   1   6   3      382.66      342.13     21.75 o 
   2   6   3       31.67       18.43     10.12 o 
   3   6   3      435.67      447.64     19.80 o 
   4   6   3      339.97      317.40     20.19 o 
   5   6   3      583.65      552.38     24.60 o 
   6   6   3      124.96      102.00     16.56 o 
   7   6   3     1333.84     1371.57     52.00 o 
   8   6   3       17.43       11.84     22.11 o 
   9   6   3      188.95      174.57     30.21 o 
  10   6   3        9.04       -2.38     18.18 o 
  11   6   3       32.00       20.58     22.01 o 
 -12   7   3       47.57       61.37     36.57 o 
 -11   7   3        0.08      -12.54     24.05 o 
 -10   7   3       54.04       27.51     31.12 o 
  -9   7   3      115.71      134.55     34.95 o 
  -8   7   3       14.09        6.52     13.44 o 
  -7   7   3       53.85       43.32     12.57 o 
  -6   7   3     1144.44     1116.70     35.03 o 
  -5   7   3      791.24      741.35     27.15 o 
  -4   7   3      663.62      726.50     28.61 o 
  -3   7   3     8751.01     9748.62     89.15 o 
  -2   7   3      244.07      204.83     13.93 o 
  -1   7   3      188.51      187.59     13.51 o 
   0   7   3      156.46      140.58     11.10 o 
   1   7   3      217.39      214.77     20.22 o 
   2   7   3     5071.00     5419.64     93.42 o 
   3   7   3       37.35       32.98      9.17 o 
   4   7   3     5509.63     5838.33     85.75 o 
   5   7   3       54.30       41.77     11.29 o 
   6   7   3       37.96       29.62     14.78 o 
   7   7   3       33.50        2.40     16.90 o 
   8   7   3      334.22      357.56     38.15 o 
   9   7   3      186.03      180.26     31.11 o 
  10   7   3       20.22       15.92     21.91 o 
  11   7   3        1.17       -1.42     23.37 o 
 -12   8   3        0.15        0.67     30.08 o 
 -11   8   3        2.53       13.61     25.33 o 
 -10   8   3        1.34        6.53     22.41 o 
  -9   8   3        0.67       -5.22     37.54 o 
  -8   8   3       70.12       46.57     17.54 o 
  -7   8   3      667.87      547.61     83.86 o 
  -6   8   3      158.45      164.50     16.17 o 
  -5   8   3      194.45      196.98     16.16 o 
  -4   8   3      694.14      615.63     24.65 o 
  -3   8   3      707.02      703.07     25.49 o 
  -2   8   3     2830.09     2892.38     47.99 o 
  -1   8   3      427.81      456.86     20.68 o 
   0   8   3        1.28        6.93      7.38 o 
   1   8   3        7.24        7.95      9.25 o 
   2   8   3     2487.57     2332.93     62.74 o 
   3   8   3      177.83      169.83     20.79 o 
   4   8   3       61.56       57.74     12.59 o 
   5   8   3      119.78      108.24     15.31 o 
   6   8   3     1158.46     1145.97     57.46 o 
   7   8   3       26.85       28.15     20.33 o 
   8   8   3      435.07      491.21     43.40 o 
   9   8   3      186.72      188.28     31.73 o 
  10   8   3        2.74       15.64     23.97 o 
  11   8   3        7.12       34.66     27.00 o 
 -11   9   3       26.24       16.28     32.59 o 
 -10   9   3       35.81       30.60     27.09 o 
  -9   9   3       61.19       44.15     28.22 o 
  -8   9   3      188.10      197.31     22.98 o 
  -7   9   3      310.68      331.32     27.10 o 
  -6   9   3       61.30       68.48     12.87 o 
  -5   9   3      533.52      512.31     24.91 o 
  -4   9   3      485.16      512.11     23.77 o 
  -3   9   3       83.43       66.06     11.47 o 
  -2   9   3      301.16      298.25     17.26 o 
  -1   9   3        3.89       23.66     10.75 o 
   0   9   3      194.94      216.79     14.94 o 
   1   9   3      124.65      129.76     18.24 o 
   2   9   3      295.21      256.53     24.11 o 
   3   9   3      199.10      257.04     25.55 o 
   4   9   3       63.55       44.60     11.33 o 
   5   9   3       83.01       96.01     20.71 o 
   6   9   3       84.08       85.71     21.32 o 
   7   9   3       55.42       53.88     21.15 o 
   8   9   3        9.06       25.40     24.84 o 
   9   9   3       14.87       22.18     21.26 o 
  10   9   3        5.78       -4.36     24.20 o 
  11   9   3        9.41       23.26     26.60 o 
 -11  10   3        0.16       -6.37     28.67 o 
 -10  10   3       56.31       16.91     27.34 o 
  -9  10   3        0.17       -2.87     22.89 o 
  -8  10   3      372.67      362.02     30.06 o 
  -7  10   3      168.65      162.02     21.28 o 
  -6  10   3      512.66      515.99     27.11 o 
  -5  10   3        2.13        4.82     10.48 o 
  -4  10   3       26.33       29.15     10.75 o 
  -3  10   3        0.50        0.50      7.84 o 
  -2  10   3     1789.74     1855.46     41.61 o 
  -1  10   3      776.01      629.62     26.71 o 
   0  10   3      116.45      139.38     19.32 o 
   1  10   3      201.91      196.13     20.91 o 
   2  10   3     4545.34     4783.90    118.38 o 
   3  10   3      141.04      144.74     21.41 o 
   4  10   3       19.99       44.08     16.22 o 
   5  10   3      255.54      269.34     31.47 o 
   6  10   3       83.52       81.65     24.85 o 
   7  10   3      124.37       91.25     26.97 o 
   8  10   3       22.43        6.34     20.07 o 
   9  10   3       82.08      104.60     26.73 o 
  10  10   3      111.34      128.04     35.85 o 
  11  10   3        5.10       20.61     28.72 o 
 -11  11   3       36.33       43.65     50.72 o 
 -10  11   3       18.36        0.17     30.70 o 
  -9  11   3      144.02      184.55     37.98 o 
  -8  11   3      137.19      135.44     21.67 o 
  -7  11   3       25.80       34.50     15.83 o 
  -6  11   3       14.63        7.77     12.06 o 
  -5  11   3      874.31      903.14     34.38 o 
  -4  11   3      324.47      343.40     21.22 o 
  -3  11   3      101.15      100.36     12.41 o 
  -2  11   3       34.82       30.16     10.15 o 
  -1  11   3        8.33        3.04      9.20 o 
   0  11   3       37.07       11.37     14.26 o 
   1  11   3      532.47      568.45     35.22 o 
   2  11   3      162.95      198.74     25.36 o 
   3  11   3      118.56      125.47     21.10 o 
   4  11   3        0.07       -6.09     12.63 o 
   5  11   3       63.53       67.03     22.99 o 
   6  11   3       14.83      -19.29     19.52 o 
   7  11   3        1.40        1.85     18.55 o 
   8  11   3       25.35       39.54     38.28 o 
   9  11   3        8.49        5.91     21.36 o 
  10  11   3        6.05       12.85     23.47 o 
 -11  12   3       23.74       31.74     33.07 o 
 -10  12   3       23.96       13.30     30.92 o 
  -9  12   3       94.03      113.05     36.35 o 
  -8  12   3        0.02       13.72     15.24 o 
  -7  12   3      851.85      828.07     41.59 o 
  -6  12   3      205.92      184.74     19.20 o 
  -5  12   3      135.58      141.24     16.49 o 
  -4  12   3       81.63       85.09     13.92 o 
  -3  12   3      215.85      213.27     17.78 o 
  -2  12   3     2374.60     2454.41     51.31 o 
  -1  12   3      256.96      294.96     21.12 o 
   0  12   3     3415.09     3533.51     85.01 o 
   1  12   3      875.48      977.68     46.79 o 
   2  12   3      223.46      216.02     25.16 o 
   3  12   3      250.05      235.90     26.70 o 
   4  12   3       23.36       21.39     14.88 o 
   5  12   3        0.61        8.63     20.17 o 
   6  12   3        8.91        2.03     19.68 o 
   7  12   3        1.70       12.56     24.16 o 
   8  12   3       88.07      110.31     28.03 o 
   9  12   3        5.65       15.45     21.24 o 
  10  12   3       33.67       70.95     29.97 o 
 -11  13   3       26.09       33.59     42.29 o 
 -10  13   3       18.34        1.92     26.59 o 
  -9  13   3        3.07      -18.25     22.95 o 
  -8  13   3       97.57       74.68     20.37 o 
  -7  13   3      454.70      460.41     33.91 o 
  -6  13   3      871.86      956.46     39.06 o 
  -5  13   3      338.74      320.72     23.51 o 
  -4  13   3      312.43      291.89     21.74 o 
  -3  13   3      495.47      521.63     26.34 o 
  -2  13   3        4.01       -3.12      9.68 o 
  -1  13   3        2.36       -4.69     10.88 o 
   0  13   3     1405.20     1454.84     57.56 o 
   1  13   3      177.04      128.79     21.42 o 
   2  13   3      292.55      254.12     28.16 o 
   3  13   3      413.01      412.88     34.60 o 
   4  13   3       56.69       34.10     19.72 o 
   5  13   3        0.04        5.76     20.50 o 
   6  13   3       46.00       32.92     23.77 o 
   7  13   3       13.13       27.68     27.11 o 
   8  13   3      107.66      131.84     40.09 o 
   9  13   3       17.16        8.15     29.00 o 
  10  13   3        0.10       45.58     28.03 o 
 -10  14   3        1.66        5.47     29.87 o 
  -9  14   3        1.07       -6.70     28.15 o 
  -8  14   3        1.69       11.84     18.15 o 
  -7  14   3      136.08      140.36     22.72 o 
  -6  14   3      166.49      150.44     19.34 o 
  -5  14   3      249.49      217.58     21.22 o 
  -4  14   3      155.03      133.73     16.14 o 
  -3  14   3      461.97      476.22     26.47 o 
  -2  14   3       94.84       83.50     13.50 o 
  -1  14   3      740.15      655.98     40.00 o 
   0  14   3      572.05      537.58     36.92 o 
   1  14   3      261.88      251.32     27.09 o 
   2  14   3      187.12      163.69     24.89 o 
   3  14   3       30.15       16.53     16.36 o 
   4  14   3       47.10       65.20     25.72 o 
   5  14   3       81.65       91.80     27.36 o 
   6  14   3      230.39      233.51     41.87 o 
   7  14   3        0.26       35.07     24.69 o 
   8  14   3       25.81       14.37     29.63 o 
   9  14   3       48.97       74.93     41.04 o 
  10  14   3       26.04       40.56     41.82 o 
 -10  15   3       18.06       46.84     50.72 o 
  -9  15   3       10.09       28.61     27.59 o 
  -8  15   3       66.21       93.24     21.28 o 
  -7  15   3       11.65        6.84     15.36 o 
  -6  15   3       36.34       48.61     15.66 o 
  -5  15   3      608.79      613.34     32.62 o 
  -4  15   3      206.86      177.82     19.83 o 
  -3  15   3      110.97      122.77     15.97 o 
  -2  15   3       20.80       11.99     11.65 o 
  -1  15   3      397.72      362.40     32.12 o 
   0  15   3       13.63       19.38     16.55 o 
   1  15   3      356.27      349.46     33.26 o 
   2  15   3       13.71       10.58     15.39 o 
   3  15   3      378.67      363.92     34.89 o 
   4  15   3      268.82      311.73     44.28 o 
   5  15   3      116.83       92.15     31.39 o 
   6  15   3        3.40       -7.15     20.44 o 
   7  15   3      126.82      101.86     35.13 o 
   8  15   3       47.92       59.31     39.69 o 
   9  15   3       19.58       13.11     30.82 o 
 -10  16   3       71.31      165.15     65.58 o 
  -9  16   3        0.74      -33.32     39.62 o 
  -8  16   3       25.52       10.60     18.37 o 
  -7  16   3        5.13        7.92     16.88 o 
  -6  16   3      160.41      160.92     20.88 o 
  -5  16   3       88.25       61.96     16.15 o 
  -4  16   3        9.62        3.18     12.10 o 
  -3  16   3        5.16       -2.18     13.03 o 
  -2  16   3       84.61       53.86     15.57 o 
  -1  16   3       71.34       47.48     18.38 o 
   0  16   3       70.24       76.44     21.56 o 
   1  16   3        2.68      -10.24     14.44 o 
   2  16   3      198.48      177.57     26.36 o 
   3  16   3       80.88      100.66     23.92 o 
   4  16   3       25.28        2.94     20.61 o 
   5  16   3       12.26       29.32     31.38 o 
   6  16   3        0.36       -8.90     23.99 o 
   7  16   3       56.13       32.55     30.41 o 
   8  16   3        0.32       28.86     28.56 o 
   9  16   3       27.55       36.79     30.24 o 
  -9  17   3        3.35       17.00     34.26 o 
  -8  17   3       78.09       98.53     26.31 o 
  -7  17   3        0.01       13.33     16.84 o 
  -6  17   3        8.99       -1.63     12.55 o 
  -5  17   3        9.21       22.55     14.10 o 
  -4  17   3        5.55        2.23     12.07 o 
  -3  17   3       19.95       10.50     12.11 o 
  -2  17   3       25.74       10.23     13.10 o 
  -1  17   3      414.72      410.76     38.26 o 
   0  17   3        0.20        0.10     15.64 o 
   1  17   3       75.75       80.93     20.79 o 
   2  17   3        0.97        5.74     20.91 o 
   3  17   3       52.01       46.80     26.81 o 
   4  17   3      401.63      515.57     56.48 o 
   5  17   3        1.31        7.77     33.53 o 
   6  17   3       54.11       69.45     34.89 o 
   7  17   3      175.97      193.83     46.08 o 
   8  17   3       23.32       18.05     34.28 o 
   9  17   3        1.35        3.82     40.22 o 
  -9  18   3       66.84       80.57     54.74 o 
  -8  18   3        3.24       19.40     23.21 o 
  -7  18   3        4.22       10.69     19.03 o 
  -6  18   3        3.93        6.84     15.94 o 
  -5  18   3      173.53      220.66     22.39 o 
  -4  18   3       22.30        9.59     14.16 o 
  -3  18   3       19.81       12.79     15.19 o 
  -2  18   3       21.32        2.53     14.45 o 
  -1  18   3      625.09      654.64     45.58 o 
   0  18   3      564.44      538.11     42.02 o 
   1  18   3       79.83      128.91     25.28 o 
   2  18   3      220.78      168.13     35.66 o 
   3  18   3      313.93      325.26     47.41 o 
   4  18   3      153.63      144.74     40.09 o 
   5  18   3       27.12       49.56     27.26 o 
   6  18   3      139.53      195.28     42.70 o 
   7  18   3       37.29       37.73     32.25 o 
   8  18   3       59.88      134.03     47.98 o 
  -8  19   3        3.30        4.47     29.72 o 
  -7  19   3       38.53       55.64     21.23 o 
  -6  19   3       10.87       20.60     16.48 o 
  -5  19   3       31.53       36.76     16.53 o 
  -4  19   3       23.54       34.94     18.75 o 
  -3  19   3        0.43       -1.85     13.83 o 
  -2  19   3        5.48        1.90     13.82 o 
  -1  19   3      148.99      118.96     25.81 o 
   0  19   3      244.08      238.99     32.96 o 
   1  19   3      238.29      240.85     33.04 o 
   2  19   3       73.97       63.66     38.41 o 
   3  19   3      183.10      218.45     41.35 o 
   4  19   3       13.81       17.15     23.63 o 
   5  19   3       53.82       45.10     42.56 o 
   6  19   3       39.52       47.06     38.14 o 
   7  19   3       12.74       20.67     34.52 o 
   8  19   3       13.44       34.45     37.21 o 
  -8  20   3        9.62       31.14     26.62 o 
  -7  20   3        0.05       12.89     24.23 o 
  -6  20   3       11.23        8.78     19.96 o 
  -5  20   3        7.08       -0.66     18.89 o 
  -4  20   3        0.88        2.17     16.53 o 
  -3  20   3        0.39        8.95     16.75 o 
  -2  20   3       14.12       10.59     13.89 o 
  -1  20   3        1.25      -12.11     18.54 o 
   0  20   3       13.89       29.88     21.59 o 
   1  20   3      129.15      125.60     33.86 o 
   2  20   3       54.45       34.87     31.45 o 
   3  20   3       59.78       73.89     29.07 o 
   4  20   3        4.42       19.22     27.18 o 
   5  20   3      124.98      113.25     36.37 o 
   6  20   3      119.76       97.18     35.33 o 
   7  20   3       46.40       62.09     34.68 o 
  -7  21   3       59.87       80.51     26.71 o 
  -6  21   3        9.32        4.68     28.88 o 
  -5  21   3       12.06       22.66     24.53 o 
  -4  21   3        8.36        8.56     15.25 o 
  -3  21   3       71.48       61.57     19.97 o 
  -2  21   3       14.50       34.76     18.65 o 
  -1  21   3       11.94        9.29     32.92 o 
   0  21   3        5.69       -2.35     22.01 o 
   1  21   3       48.48       70.67     29.11 o 
   2  21   3        0.15       -8.70     28.96 o 
   3  21   3      186.84      194.32     40.27 o 
   4  21   3       14.20       54.07     33.37 o 
   5  21   3       10.44       -0.63     31.71 o 
   6  21   3        4.83      -26.91     38.74 o 
   7  21   3        0.14        4.95     34.91 o 
  -7  22   3       15.41       24.24     31.42 o 
  -6  22   3        0.09      -27.17     28.73 o 
  -5  22   3       19.41       12.65     32.31 o 
  -4  22   3      109.32      140.44     37.90 o 
  -3  22   3        3.00       -7.74     18.68 o 
  -2  22   3       10.61       19.03     20.14 o 
  -1  22   3       20.41       48.04     28.09 o 
   0  22   3        2.45       21.75     26.63 o 
   1  22   3       56.48      100.28     33.14 o 
   2  22   3        1.30       14.64     32.58 o 
   3  22   3       36.96       33.02     27.54 o 
   4  22   3        7.48       -2.80     29.88 o 
   5  22   3        7.33        1.09     30.08 o 
   6  22   3       25.72       27.02     33.32 o 
  -6  23   3       24.05        2.51     23.80 o 
  -5  23   3       23.92       32.18     25.39 o 
  -4  23   3       10.60        7.85     29.33 o 
  -3  23   3       32.06       45.96     32.43 o 
  -2  23   3       20.65       41.64     20.48 o 
  -1  23   3       10.74       -8.70     24.12 o 
   0  23   3        0.02       -6.70     25.55 o 
   1  23   3       90.44      134.47     38.07 o 
   2  23   3       64.34       86.94     32.03 o 
   3  23   3       10.16       37.48     28.19 o 
   4  23   3       45.94       31.50     41.30 o 
   5  23   3        0.21       37.23     40.93 o 
  -5  24   3        5.20      -15.22     27.52 o 
  -4  24   3       26.15       53.92     27.38 o 
  -3  24   3       29.87       43.16     29.44 o 
  -2  24   3        0.00      -24.85     23.43 o 
  -1  24   3       78.39       89.11     25.83 o 
   0  24   3        8.70       -2.78     32.32 o 
   1  24   3       17.45       41.53     36.28 o 
   2  24   3        0.09       15.24     25.27 o 
   3  24   3        0.96      -18.15     25.90 o 
   4  24   3       21.11       -0.53     47.44 o 
   5  24   3        1.53       18.94     40.33 o 
  -4  25   3       12.46       16.18     33.59 o 
  -3  25   3       32.64       15.95     26.58 o 
  -2  25   3        3.66       -6.48     27.48 o 
  -1  25   3        2.85       14.85     30.86 o 
   0  25   3       49.02       60.03     37.14 o 
   1  25   3      115.83      141.08     42.36 o 
   2  25   3        1.56       -6.62     33.92 o 
   3  25   3        0.56       -0.08     26.15 o 
  -2  26   3        4.36        7.67     31.37 o 
  -1  26   3        0.04       13.22     31.67 o 
   0  26   3       14.08      -30.39     22.77 o 
   1  26   3        0.75       26.52     33.13 o 
   2  26   3        0.29       -0.75     38.04 o 
 -12   0   4        9.83       28.11     55.68 o 
 -10   0   4        0.72       16.06     43.09 o 
  -8   0   4      160.12      132.36     39.62 o 
  -6   0   4      701.42      706.01     37.85 o 
  -4   0   4      833.96      722.04     63.30 o 
  -2   0   4     2073.45     1881.86     82.98 o 
   0   0   4     1567.64     1597.03     46.68 o 
   2   0   4     1609.21     1706.00     86.46 o 
   4   0   4        0.01       -9.99     11.02 o 
   6   0   4      370.93      313.47     36.39 o 
   8   0   4      198.32      183.76     34.10 o 
  10   0   4       56.11       71.97     32.56 o 
 -12   1   4       12.45        9.71     31.46 o 
 -11   1   4        7.81       -4.28     26.06 o 
 -10   1   4        6.34        8.65     29.60 o 
  -9   1   4      100.66      106.55     34.10 o 
  -8   1   4        9.21        7.63     26.90 o 
  -7   1   4      225.19      233.02     34.74 o 
  -6   1   4      265.59      289.16     23.23 o 
  -5   1   4      277.37      249.43     14.41 o 
  -4   1   4     1820.67     1800.97     67.60 o 
  -3   1   4       75.57       84.11     19.81 o 
  -2   1   4      457.90      519.87     32.08 o 
  -1   1   4       65.00       63.07      7.85 o 
   0   1   4      333.95      280.99     16.45 o 
   1   1   4        0.40        0.12     11.45 o 
   2   1   4     3210.74     3468.78     67.84 o 
   3   1   4      536.87      584.58     29.88 o 
   4   1   4       76.46       57.88     11.01 o 
   5   1   4       13.94       13.21      8.07 o 
   6   1   4      263.73      276.80     24.31 o 
   7   1   4        6.66        8.58     13.79 o 
   8   1   4        1.05        0.59     15.09 o 
   9   1   4        2.29       13.20     19.43 o 
  10   1   4        0.02       23.03     19.38 o 
  11   1   4        2.31       18.26     28.15 o 
 -12   2   4        6.64      -35.18     28.26 o 
 -11   2   4       33.37       33.68     29.61 o 
 -10   2   4       10.47       11.74     30.20 o 
  -9   2   4       66.75       60.49     26.94 o 
  -8   2   4       15.49       -9.12     19.91 o 
  -7   2   4      308.30      329.15     39.39 o 
  -6   2   4      865.19      827.30     29.18 o 
  -5   2   4       60.42       66.89     10.15 o 
  -4   2   4      294.26      334.92     14.15 o 
  -3   2   4      182.45      198.34     22.62 o 
  -2   2   4     1683.45     1518.77     59.49 o 
  -1   2   4     4206.22     4220.00     66.10 o 
   0   2   4       25.75       22.49      8.65 o 
   1   2   4      397.41      371.34     22.49 o 
   2   2   4     1850.25     1980.29     51.86 o 
   3   2   4      260.89      319.50     23.35 o 
   4   2   4     1335.14     1353.02     50.49 o 
   5   2   4       40.71       27.52      8.16 o 
   6   2   4      375.12      284.86     25.05 o 
   7   2   4     1355.68     1343.79     53.04 o 
   8   2   4      551.82      628.81     39.21 o 
   9   2   4       24.23       14.13     19.61 o 
  10   2   4      129.20      169.77     31.52 o 
  11   2   4        5.60       14.66     23.71 o 
 -12   3   4        1.31       17.97     29.83 o 
 -11   3   4        0.07       -7.94     27.48 o 
 -10   3   4       22.54        9.24     25.48 o 
  -9   3   4       42.87       -4.95     36.40 o 
  -8   3   4      134.10      117.50     30.51 o 
  -7   3   4       30.97       36.24     15.37 o 
  -6   3   4       85.66       63.83     12.03 o 
  -5   3   4       39.65       38.55      9.59 o 
  -4   3   4       54.27       34.92      8.26 o 
  -3   3   4     1654.61     1693.05     28.95 o 
  -2   3   4      487.69      422.96     15.43 o 
  -1   3   4      192.79      186.94     11.23 o 
   0   3   4      249.00      235.80     14.16 o 
   1   3   4     2530.09     2776.42     46.14 o 
   2   3   4      133.52      145.52     17.95 o 
   3   3   4      234.83      226.00     20.97 o 
   4   3   4      212.66      171.53     20.17 o 
   5   3   4      624.21      587.65     22.96 o 
   6   3   4        3.73        0.38     11.23 o 
   7   3   4      731.00      725.19     39.77 o 
   8   3   4       83.70       52.40     17.61 o 
   9   3   4       17.28        5.41     21.26 o 
  10   3   4        0.67        0.00     20.07 o 
  11   3   4       25.35       38.44     27.30 o 
 -12   4   4        4.03       21.23     32.80 o 
 -11   4   4        2.46      -10.68     57.01 o 
 -10   4   4        6.10       34.20     27.93 o 
  -9   4   4       23.31       14.08     29.70 o 
  -8   4   4      128.14      111.23     33.73 o 
  -7   4   4       65.01       63.08     18.92 o 
  -6   4   4      206.70      187.58     15.09 o 
  -5   4   4     1161.27     1300.31     31.45 o 
  -4   4   4      183.89      167.84     12.39 o 
  -3   4   4     3396.47     3619.12     45.41 o 
  -2   4   4       21.79       22.61      6.79 o 
  -1   4   4     1481.12     1435.26     28.61 o 
   0   4   4     2626.95     2631.23     43.14 o 
   1   4   4     1286.24     1253.35     30.13 o 
   2   4   4     5990.74     6136.57     94.79 o 
   3   4   4        1.90        1.86     10.80 o 
   4   4   4     1846.50     1912.87     58.71 o 
   5   4   4      213.74      191.77     18.69 o 
   6   4   4     1539.83     1460.84     50.81 o 
   7   4   4      132.61      135.04     21.40 o 
   8   4   4       54.28       48.81     17.89 o 
   9   4   4       72.57       78.01     26.47 o 
  10   4   4        1.38       21.72     21.59 o 
  11   4   4        3.07      -15.20     29.04 o 
 -12   5   4        0.00       -1.55     32.63 o 
 -11   5   4       13.13       19.90     28.94 o 
 -10   5   4        0.59       12.52     30.05 o 
  -9   5   4       67.50       26.10     27.02 o 
  -8   5   4        3.05        5.46     19.21 o 
  -7   5   4      170.91      170.55     23.09 o 
  -6   5   4        0.27       -1.78      8.85 o 
  -5   5   4      285.44      299.20     19.94 o 
  -4   5   4       97.61      102.36     10.87 o 
  -3   5   4      516.16      490.40     19.62 o 
  -2   5   4     1610.82     1530.57     31.16 o 
  -1   5   4      822.21      798.29     22.73 o 
   0   5   4      134.92      133.81     11.25 o 
   1   5   4       27.65       23.45      7.38 o 
   2   5   4     5620.19     5215.96    275.96 o 
   3   5   4      148.33      133.11     17.66 o 
   4   5   4     1590.57     1545.33     54.74 o 
   5   5   4      289.32      239.47     20.17 o 
   6   5   4       48.73       28.30     12.32 o 
   7   5   4       43.97       37.64     15.59 o 
   8   5   4      266.48      247.85     34.66 o 
   9   5   4       94.77       76.40     27.08 o 
  10   5   4        0.22      -15.53     22.47 o 
  11   5   4        5.31       14.48     25.38 o 
 -12   6   4       56.55       80.45     38.56 o 
 -11   6   4       16.65       41.27     31.31 o 
 -10   6   4      133.79      189.40     51.19 o 
  -9   6   4      177.48      201.29     37.71 o 
  -8   6   4      113.23      101.48     33.78 o 
  -7   6   4      109.14       92.12     19.74 o 
  -6   6   4       36.81       41.53     11.27 o 
  -5   6   4      399.61      385.80     19.99 o 
  -4   6   4      271.92      267.83     16.28 o 
  -3   6   4     4023.11     4437.71     57.26 o 
  -2   6   4      778.85      811.73     24.30 o 
  -1   6   4     2794.47     2774.01     43.18 o 
   0   6   4      841.33      806.99     24.19 o 
   1   6   4      135.07      120.75     15.90 o 
   2   6   4      345.78      348.62     25.78 o 
   3   6   4        1.95       -1.75     12.16 o 
   4   6   4      874.13      848.43     41.21 o 
   5   6   4      302.75      312.60     22.13 o 
   6   6   4      179.64      148.52     30.99 o 
   7   6   4       25.81       15.04     19.24 o 
   8   6   4      131.69      160.12     27.11 o 
   9   6   4       24.05       20.96     20.84 o 
  10   6   4        2.61       24.25     27.94 o 
  11   6   4       36.51       14.07     26.63 o 
 -12   7   4        8.41       16.82     29.11 o 
 -11   7   4       15.47       22.05     34.69 o 
 -10   7   4        0.35       26.59     27.18 o 
  -9   7   4        1.77       -6.07     27.62 o 
  -8   7   4      685.12      748.76     63.62 o 
  -7   7   4     1445.28     1516.66     60.30 o 
  -6   7   4      139.16      148.22     15.24 o 
  -5   7   4       46.33       31.65      9.14 o 
  -4   7   4       76.35       59.60      9.96 o 
  -3   7   4       13.37       29.24      9.06 o 
  -2   7   4      234.42      188.05     14.35 o 
  -1   7   4      220.24      250.28     16.81 o 
   0   7   4       82.23       88.72     10.42 o 
   1   7   4       24.56       14.55     11.89 o 
   2   7   4      263.95      215.58     22.42 o 
   3   7   4     3556.06     3828.39    102.43 o 
   4   7   4        1.73       -6.79     11.46 o 
   5   7   4      591.07      560.06     45.97 o 
   6   7   4      125.74      113.12     21.55 o 
   7   7   4       55.09       51.30     21.69 o 
   8   7   4        8.00        9.65     16.91 o 
   9   7   4        0.00       16.66     24.11 o 
  10   7   4       23.69       37.93     23.08 o 
  11   7   4        0.20       -4.67     24.60 o 
 -11   8   4      109.03      153.69     39.14 o 
 -10   8   4        0.65       12.66     24.36 o 
  -9   8   4      129.14      158.07     36.80 o 
  -8   8   4       44.25       34.89     22.47 o 
  -7   8   4       14.56       41.27     21.17 o 
  -6   8   4        1.21       11.26     10.90 o 
  -5   8   4      237.66      225.12     16.79 o 
  -4   8   4       42.83       42.94     10.08 o 
  -3   8   4      300.79      278.39     17.54 o 
  -2   8   4     2183.47     1996.53     51.78 o 
  -1   8   4     6694.71     7487.21    115.65 o 
   0   8   4     1542.72     1495.44     33.54 o 
   1   8   4     2269.24     2205.36     93.25 o 
   2   8   4       39.98       40.96     13.69 o 
   3   8   4       27.99       13.76     13.29 o 
   4   8   4      173.67      177.69     22.74 o 
   5   8   4     1034.61     1099.92     51.96 o 
   6   8   4       52.93       43.69     18.84 o 
   7   8   4      113.05      117.03     29.95 o 
   8   8   4       50.68       62.03     24.47 o 
   9   8   4        3.45      -14.26     20.78 o 
  10   8   4       62.89       73.61     26.47 o 
  11   8   4        0.07       36.41     26.97 o 
 -11   9   4        8.00        5.18     29.71 o 
 -10   9   4       13.15       -2.98     25.52 o 
  -9   9   4       39.01       31.00     34.53 o 
  -8   9   4        6.99        5.49     22.29 o 
  -7   9   4       70.59       88.37     22.90 o 
  -6   9   4     1709.90     1773.53     46.59 o 
  -5   9   4       17.17       -0.58      8.84 o 
  -4   9   4      106.38      107.58     13.44 o 
  -3   9   4       32.36       29.61      9.31 o 
  -2   9   4     1180.37     1140.17     32.25 o 
  -1   9   4      428.86      410.95     21.35 o 
   0   9   4     2770.54     2783.88     46.61 o 
   1   9   4      303.11      342.18     39.28 o 
   2   9   4      292.86      267.32     32.69 o 
   3   9   4      331.53      405.03     40.78 o 
   4   9   4      280.39      283.72     29.31 o 
   5   9   4       60.30       47.09     17.37 o 
   6   9   4       14.40       13.33     15.62 o 
   7   9   4      222.65      252.54     58.69 o 
   8   9   4        1.27       18.00     28.20 o 
   9   9   4        6.49        2.26     21.06 o 
  10   9   4        7.83       -9.13     21.81 o 
 -11  10   4        5.92       20.90     29.65 o 
 -10  10   4       38.09       72.17     36.93 o 
  -9  10   4       38.04       16.77     23.43 o 
  -8  10   4       32.06       47.36     27.14 o 
  -7  10   4      300.00      295.16     30.86 o 
  -6  10   4      113.21      100.84     15.74 o 
  -5  10   4      248.27      257.06     20.08 o 
  -4  10   4       13.80       15.14     10.32 o 
  -3  10   4     1685.62     1612.26     41.41 o 
  -2  10   4      192.64      149.57     13.67 o 
  -1  10   4        7.10        4.68     11.69 o 
   0  10   4      778.03      764.51     31.18 o 
   1  10   4       78.54       42.61     13.17 o 
   2  10   4      317.31      299.48     27.99 o 
   3  10   4       54.44       47.15     14.79 o 
   4  10   4       30.57       35.99     14.92 o 
   5  10   4      361.31      357.51     33.98 o 
   6  10   4      145.84      146.58     33.22 o 
   7  10   4        0.93      -19.60     21.61 o 
   8  10   4       51.34       62.68     36.51 o 
   9  10   4       64.04       85.58     35.59 o 
  10  10   4       32.04       31.03     32.72 o 
 -11  11   4        6.83       24.62     30.50 o 
 -10  11   4       27.24        2.72     25.88 o 
  -9  11   4       11.48       -4.74     27.06 o 
  -8  11   4       11.33       -0.13     26.64 o 
  -7  11   4       14.91       14.62     19.05 o 
  -6  11   4      236.55      211.51     19.33 o 
  -5  11   4       88.46       77.34     13.16 o 
  -4  11   4       24.58       15.10     10.53 o 
  -3  11   4      355.90      359.98     21.75 o 
  -2  11   4      113.78      108.56     13.90 o 
  -1  11   4      580.51      539.63     33.97 o 
   0  11   4      284.15      266.85     25.13 o 
   1  11   4      419.93      374.99     30.52 o 
   2  11   4       35.65       15.91     13.45 o 
   3  11   4       37.23       42.99     17.57 o 
   4  11   4      186.76      146.79     25.10 o 
   5  11   4        3.93       11.64     16.31 o 
   6  11   4      115.97      132.13     32.50 o 
   7  11   4       60.43       78.19     30.75 o 
   8  11   4        0.02       -2.34     33.07 o 
   9  11   4        1.78      -14.67     24.59 o 
  10  11   4        5.36       32.81     31.04 o 
 -11  12   4        0.51       19.12     29.79 o 
 -10  12   4        2.79       44.95     35.52 o 
  -9  12   4        0.21       -6.23     23.22 o 
  -8  12   4       14.23       34.10     23.86 o 
  -7  12   4      166.30      206.66     37.43 o 
  -6  12   4      507.75      497.11     28.84 o 
  -5  12   4        0.03       -0.65     10.85 o 
  -4  12   4       18.01       16.65     10.62 o 
  -3  12   4      903.98      907.18     33.68 o 
  -2  12   4       13.18        2.05      9.07 o 
  -1  12   4      345.78      320.84     21.27 o 
   0  12   4       12.35        4.84     13.80 o 
   1  12   4      167.33      123.38     20.83 o 
   2  12   4       28.60       31.82     14.32 o 
   3  12   4       86.86       63.28     20.53 o 
   4  12   4       20.46       34.10     18.41 o 
   5  12   4      165.47      132.36     25.65 o 
   6  12   4        0.05        1.59     21.48 o 
   7  12   4       83.53       64.18     31.73 o 
   8  12   4        0.10      -13.14     28.10 o 
   9  12   4      157.27      177.78     42.19 o 
  10  12   4       16.17       17.36     32.66 o 
 -10  13   4       32.46       48.07     35.92 o 
  -9  13   4        0.31      -10.44     26.85 o 
  -8  13   4        0.00        2.51     19.38 o 
  -7  13   4        5.35       -1.86     17.87 o 
  -6  13   4       20.14       22.78     14.26 o 
  -5  13   4      253.11      297.25     23.45 o 
  -4  13   4      109.99       79.97     13.86 o 
  -3  13   4      930.28      937.91     35.61 o 
  -2  13   4       97.81       75.43     13.06 o 
  -1  13   4       52.81       42.61     11.62 o 
   0  13   4      225.50      215.91     25.84 o 
   1  13   4      326.04      305.66     30.31 o 
   2  13   4      232.76      222.27     29.17 o 
   3  13   4        7.92        2.06     14.38 o 
   4  13   4      124.16      110.97     23.19 o 
   5  13   4       40.52       46.91     20.05 o 
   6  13   4        0.06       12.03     30.39 o 
   7  13   4      114.74      134.48     41.59 o 
   8  13   4        7.41       19.82     32.14 o 
   9  13   4        0.08        2.44     31.03 o 
  10  13   4        1.18        0.96     33.25 o 
 -10  14   4        1.98       -0.47     28.04 o 
  -9  14   4        4.94       -6.79     24.17 o 
  -8  14   4        0.28      -10.48     24.46 o 
  -7  14   4       71.16       70.72     28.33 o 
  -6  14   4        8.26        0.77     12.23 o 
  -5  14   4      219.39      214.65     21.36 o 
  -4  14   4        0.08        3.70     12.03 o 
  -3  14   4      303.33      316.74     22.15 o 
  -2  14   4      168.05      168.60     16.64 o 
  -1  14   4      149.20      120.84     20.87 o 
   0  14   4        1.06        2.67     15.68 o 
   1  14   4      109.23      102.22     20.85 o 
   2  14   4       77.52       59.46     17.86 o 
   3  14   4       10.57       -0.12     16.74 o 
   4  14   4       10.03        6.35     16.97 o 
   5  14   4       20.44        9.91     19.00 o 
   6  14   4       38.76       43.64     31.13 o 
   7  14   4        0.00        2.17     28.55 o 
   8  14   4      196.33      228.46     47.23 o 
   9  14   4       14.98        1.78     32.74 o 
 -10  15   4        0.80       29.36     35.93 o 
  -9  15   4       38.80       58.63     35.04 o 
  -8  15   4        6.03        7.09     27.29 o 
  -7  15   4       75.09      109.54     32.98 o 
  -6  15   4      177.92      204.20     22.06 o 
  -5  15   4       14.28       -4.44     12.18 o 
  -4  15   4      441.96      419.55     27.46 o 
  -3  15   4      182.38      158.58     18.31 o 
  -2  15   4      222.56      188.54     22.01 o 
  -1  15   4       15.99       13.31     16.63 o 
   0  15   4      205.28      177.75     25.53 o 
   1  15   4        0.01       -3.56     15.86 o 
   2  15   4      267.58      282.61     32.03 o 
   3  15   4      386.17      435.52     40.11 o 
   4  15   4       19.40       21.50     19.01 o 
   5  15   4       51.27       13.47     22.30 o 
   6  15   4        4.64        2.14     26.69 o 
   7  15   4       64.13       57.32     34.94 o 
   8  15   4       26.35       28.85     28.77 o 
   9  15   4        0.21      -13.49     32.43 o 
  -9  16   4        0.27       -4.02     26.39 o 
  -8  16   4       13.65       -2.27     23.27 o 
  -7  16   4       74.63       83.10     31.30 o 
  -6  16   4        3.10        1.39     12.56 o 
  -5  16   4        7.30        3.59     13.26 o 
  -4  16   4       29.68       38.12     14.27 o 
  -3  16   4       58.75       57.96     18.31 o 
  -2  16   4       73.48       93.69     19.30 o 
  -1  16   4      160.81      109.31     23.13 o 
   0  16   4       66.54       59.02     22.83 o 
   1  16   4      215.73      202.51     28.25 o 
   2  16   4       66.20       37.38     20.23 o 
   3  16   4       18.33        0.22     17.86 o 
   4  16   4      102.01       82.88     24.51 o 
   5  16   4        1.39       17.05     24.34 o 
   6  16   4       10.10       23.02     26.79 o 
   7  16   4      121.36      156.59     39.94 o 
   8  16   4       24.31       38.11     41.83 o 
   9  16   4        9.35        7.45     35.69 o 
  -9  17   4       18.77       86.59     54.07 o 
  -8  17   4       15.25        5.56     20.88 o 
  -7  17   4        1.75       -5.02     21.99 o 
  -6  17   4        7.59        3.78     13.73 o 
  -5  17   4      173.26      170.28     21.18 o 
  -4  17   4       17.95       16.08     13.45 o 
  -3  17   4      236.04      212.56     24.44 o 
  -2  17   4        4.13        0.68     13.63 o 
  -1  17   4        4.10       -4.34     16.90 o 
   0  17   4      561.96      572.23     44.56 o 
   1  17   4      423.12      467.34     41.17 o 
   2  17   4       66.86       38.49     24.79 o 
   3  17   4      266.39      276.68     35.16 o 
   4  17   4      108.89      117.76     29.96 o 
   5  17   4        0.50      -18.66     26.40 o 
   6  17   4      144.98      208.94     43.57 o 
   7  17   4       88.12       63.20     61.23 o 
   8  17   4       14.25       16.04     41.89 o 
  -9  18   4        0.33       25.96     46.17 o 
  -8  18   4       19.26       47.29     31.01 o 
  -7  18   4       27.79       45.18     29.76 o 
  -6  18   4       84.38       65.64     17.64 o 
  -5  18   4       83.07       79.61     18.61 o 
  -4  18   4       17.35       12.07     15.87 o 
  -3  18   4       45.20       35.94     14.56 o 
  -2  18   4       26.10        3.98     13.32 o 
  -1  18   4      109.46       98.11     23.28 o 
   0  18   4       19.48        9.21     20.82 o 
   1  18   4     1424.36     1509.65     71.32 o 
   2  18   4      180.53      171.13     30.11 o 
   3  18   4       18.55       18.52     19.40 o 
   4  18   4      133.89      130.60     36.96 o 
   5  18   4        1.15       13.48     26.22 o 
   6  18   4       99.47      107.28     38.68 o 
   7  18   4       11.94       48.27     41.86 o 
   8  18   4        4.52       -0.34     33.00 o 
  -8  19   4       86.32      131.16     55.14 o 
  -7  19   4        0.16       15.09     26.49 o 
  -6  19   4       66.78       64.51     18.27 o 
  -5  19   4       23.15       25.09     18.00 o 
  -4  19   4        0.03       -2.04     13.42 o 
  -3  19   4       86.24       57.72     19.07 o 
  -2  19   4        1.72       -8.02     12.69 o 
  -1  19   4        1.19       -7.01     16.17 o 
   0  19   4        9.28        2.68     18.09 o 
   1  19   4       34.09       36.54     20.12 o 
   2  19   4        0.04       -9.40     18.98 o 
   3  19   4      173.16      219.53     36.83 o 
   4  19   4       26.80       52.08     32.85 o 
   5  19   4       67.89       66.53     36.91 o 
   6  19   4       11.90       -8.73     28.26 o 
   7  19   4        1.25        6.08     33.69 o 
  -8  20   4        1.80       29.18     36.67 o 
  -6  20   4       33.79       48.96     21.36 o 
  -5  20   4        4.04       -1.38     15.36 o 
  -4  20   4        3.04       -9.26     16.14 o 
  -3  20   4        7.57       -4.55     15.75 o 
  -2  20   4        0.02        4.49     16.47 o 
  -1  20   4       43.29       28.51     19.40 o 
   0  20   4      151.38      156.61     29.48 o 
   1  20   4       43.75       37.74     21.48 o 
   2  20   4      167.29      145.20     30.52 o 
   3  20   4       31.13       26.87     27.53 o 
   4  20   4        8.71       30.85     31.22 o 
   5  20   4       22.61       24.17     35.47 o 
   6  20   4      127.81      204.13     48.06 o 
   7  20   4        0.89       -2.53     29.81 o 
  -6  21   4       18.21       49.20     31.25 o 
  -5  21   4       42.02       32.90     20.51 o 
  -4  21   4        2.44       18.35     18.76 o 
  -3  21   4        2.93      -11.73     15.24 o 
  -2  21   4        1.05        2.53     15.14 o 
  -1  21   4       81.96       48.32     21.39 o 
   0  21   4        3.46        9.04     19.94 o 
   1  21   4       92.25       98.54     26.97 o 
   2  21   4      108.89      148.67     37.65 o 
   3  21   4       46.50       40.04     30.03 o 
   4  21   4       32.59       60.26     35.21 o 
   5  21   4       23.60       11.38     33.73 o 
   6  21   4        4.50       -1.23     39.41 o 
  -6  22   4       20.07       45.52     32.03 o 
  -5  22   4        6.74        0.17     25.37 o 
  -4  22   4       13.72       19.18     19.88 o 
  -3  22   4       30.94       23.78     18.92 o 
  -2  22   4       82.70      100.37     23.84 o 
  -1  22   4        9.59       18.77     24.57 o 
   0  22   4       46.48       42.28     22.83 o 
   1  22   4      109.44      129.50     35.63 o 
   2  22   4       22.87       40.69     28.04 o 
   3  22   4       44.73       50.70     33.70 o 
   4  22   4        9.22       30.96     39.88 o 
   5  22   4        0.16       18.57     33.66 o 
   6  22   4       14.46       18.74     31.15 o 
  -6  23   4        1.04       -6.52     28.85 o 
  -5  23   4        1.06       38.09     22.42 o 
  -4  23   4       34.61       27.90     25.27 o 
  -3  23   4        0.02       16.42     21.19 o 
  -2  23   4        1.15       12.63     22.63 o 
  -1  23   4        7.95        4.88     19.17 o 
   0  23   4      102.90      115.76     41.15 o 
   1  23   4       17.55        0.90     27.93 o 
   2  23   4       18.71        9.31     26.83 o 
   3  23   4       85.11       93.01     39.22 o 
   4  23   4        4.60       -7.01     30.96 o 
   5  23   4        9.85       42.17     39.22 o 
  -5  24   4        7.79        1.15     31.50 o 
  -4  24   4        6.11       14.27     31.99 o 
  -3  24   4        0.27        1.20     29.65 o 
  -2  24   4       81.07      107.35     28.35 o 
  -1  24   4       30.24       23.52     23.88 o 
   0  24   4        0.80      -10.07     24.17 o 
   1  24   4        4.34        4.23     28.28 o 
   2  24   4        0.44       14.32     27.54 o 
   3  24   4        3.27        4.78     32.47 o 
   4  24   4       15.49       11.64     35.58 o 
  -3  25   4        1.08       -6.05     26.16 o 
  -2  25   4        0.89       35.14     30.21 o 
  -1  25   4        5.10       12.54     23.78 o 
   0  25   4       28.76       89.50     41.08 o 
   1  25   4        0.65       23.17     30.74 o 
   2  25   4        5.54       -0.92     31.17 o 
   0  26   4        1.66       -7.94     26.18 o 
 -11   0   5       13.29       14.45     37.07 o 
  -9   0   5        4.72        9.10     29.44 o 
  -7   0   5        4.80        0.27     31.99 o 
  -5   0   5       23.60        9.50     21.55 o 
  -3   0   5     5034.27     5106.34    157.39 o 
  -1   0   5     3329.35     3776.93     72.11 o 
   1   0   5     1179.26     1137.20     69.06 o 
   3   0   5     1891.31     1937.46     69.88 o 
   5   0   5      233.80      209.21     25.53 o 
   7   0   5      708.53      738.90     76.42 o 
   9   0   5      710.94      789.49     69.46 o 
  11   0   5       31.80       64.11     58.35 o 
 -12   1   5        0.68      -12.17     29.90 o 
 -11   1   5        6.11      -17.57     27.46 o 
 -10   1   5       31.14       19.64     24.46 o 
  -9   1   5       57.23       51.88     24.79 o 
  -8   1   5        0.44      -18.63     16.07 o 
  -7   1   5       53.32       55.44     24.56 o 
  -6   1   5        2.49        2.42     19.80 o 
  -5   1   5     1087.19     1036.07     58.96 o 
  -4   1   5      460.34      463.47     52.46 o 
  -3   1   5       11.78       21.57     14.81 o 
  -2   1   5      413.23      375.23     31.04 o 
  -1   1   5     1949.10     1945.88     36.42 o 
   0   1   5     2758.08     2916.02     49.52 o 
   1   1   5     4498.38     4791.42    118.24 o 
   2   1   5     2205.84     2192.46     59.63 o 
   3   1   5        0.29      -10.63     10.93 o 
   4   1   5      351.89      368.41     22.66 o 
   5   1   5      277.83      256.94     20.11 o 
   6   1   5       23.08       25.45     21.32 o 
   7   1   5       19.81       18.60     29.31 o 
   8   1   5       38.56       21.42     17.40 o 
   9   1   5        8.86       23.74     23.26 o 
  10   1   5       75.52       55.61     27.40 o 
  11   1   5       95.56      128.72     40.96 o 
 -12   2   5       22.73       36.46     33.98 o 
 -11   2   5       10.82       11.04     34.36 o 
 -10   2   5        0.81        1.55     25.32 o 
  -9   2   5        7.26       -5.53     20.14 o 
  -8   2   5        5.08       25.19     23.80 o 
  -7   2   5        6.42       10.98     20.38 o 
  -6   2   5       35.88       30.93     20.47 o 
  -5   2   5       22.60       18.34     15.02 o 
  -4   2   5      876.27      872.85     50.14 o 
  -3   2   5     1496.16     1409.59     58.89 o 
  -2   2   5       26.96       27.94      6.65 o 
  -1   2   5      582.37      618.01     21.41 o 
   0   2   5     1429.22     1404.12     40.10 o 
   1   2   5     1759.05     1925.19     43.38 o 
   2   2   5     1058.29      978.09     40.79 o 
   3   2   5     1067.28     1068.04     52.00 o 
   4   2   5      243.93      266.41     25.41 o 
   5   2   5      954.60      945.48     34.89 o 
   6   2   5      455.83      449.78     48.02 o 
   7   2   5        3.25      -36.34     24.22 o 
   8   2   5      123.03      117.13     23.80 o 
   9   2   5       14.24       28.65     21.97 o 
  10   2   5       83.52      117.78     32.34 o 
  11   2   5        1.88       16.59     26.20 o 
 -12   3   5        1.83       17.55     35.43 o 
 -11   3   5        9.57      -15.96     29.13 o 
 -10   3   5        5.07       32.46     26.28 o 
  -9   3   5       93.97      102.66     33.34 o 
  -8   3   5      103.30      118.95     22.98 o 
  -7   3   5        0.20        3.38     15.95 o 
  -6   3   5      482.77      529.97     45.88 o 
  -5   3   5      777.88      854.50     52.71 o 
  -4   3   5     1733.63     1684.61     69.70 o 
  -3   3   5      359.70      370.54     18.18 o 
  -2   3   5       18.62        9.63      7.55 o 
  -1   3   5       18.96        1.03      6.77 o 
   0   3   5      645.78      638.98     24.01 o 
   1   3   5      355.67      313.50     18.94 o 
   2   3   5       37.40       43.60     15.82 o 
   3   3   5      356.94      324.41     26.37 o 
   4   3   5       63.56       29.94     14.39 o 
   5   3   5      237.74      217.23     32.34 o 
   6   3   5       33.19       32.06     20.89 o 
   7   3   5       11.09        1.37     18.78 o 
   8   3   5       17.44        4.40     28.09 o 
   9   3   5        6.49       -4.15     21.00 o 
  10   3   5       77.57       83.07     29.39 o 
  11   3   5        0.06       11.50     24.67 o 
 -12   4   5        3.34       -2.92     38.37 o 
 -11   4   5       49.01       57.60     39.08 o 
 -10   4   5       35.97       31.46     24.46 o 
  -9   4   5      264.73      271.44     42.94 o 
  -8   4   5       17.67       20.86     18.14 o 
  -7   4   5      119.94      151.54     23.26 o 
  -6   4   5       28.36       13.80     13.91 o 
  -5   4   5      300.61      298.37     27.56 o 
  -4   4   5       14.83       25.62      7.45 o 
  -3   4   5      170.60      171.14     11.50 o 
  -2   4   5      679.40      717.75     21.49 o 
  -1   4   5       45.35       61.32      8.87 o 
   0   4   5      168.76      167.11     13.60 o 
   1   4   5      234.63      187.64     14.62 o 
   2   4   5     3008.66     3154.00     73.89 o 
   3   4   5        2.13        3.72     11.82 o 
   4   4   5      466.79      430.79     30.80 o 
   5   4   5      325.13      314.34     28.27 o 
   6   4   5        0.62       -0.27     25.30 o 
   7   4   5      252.44      255.28     41.54 o 
   8   4   5        9.94       16.18     30.71 o 
   9   4   5        6.62       24.63     20.93 o 
  10   4   5       23.65       20.11     24.76 o 
  11   4   5       50.32       82.09     34.13 o 
 -11   5   5        7.53       19.55     27.25 o 
 -10   5   5        7.61       13.56     31.58 o 
  -9   5   5        6.93        1.88     22.82 o 
  -8   5   5       33.88       25.65     28.77 o 
  -7   5   5        0.64       -9.11     14.38 o 
  -6   5   5      334.57      334.55     31.08 o 
  -5   5   5      365.58      233.71     48.17 o 
  -4   5   5      108.34      100.10     10.84 o 
  -3   5   5     4266.98     4699.26     56.86 o 
  -2   5   5      365.98      382.59     17.40 o 
  -1   5   5        0.21        6.79      6.85 o 
   0   5   5       82.98       82.83     11.18 o 
   1   5   5     2299.64     2314.82     45.02 o 
   2   5   5      283.76      269.45     17.52 o 
   3   5   5     4207.85     4306.65     92.28 o 
   4   5   5        4.29        2.90     11.16 o 
   5   5   5      228.28      198.46     24.25 o 
   6   5   5      442.87      495.81     52.37 o 
   7   5   5      687.77      688.62     62.27 o 
   8   5   5       95.84       93.42     29.99 o 
   9   5   5      118.49      143.73     41.81 o 
  10   5   5        4.76       28.46     27.23 o 
  11   5   5        3.92       -1.62     29.92 o 
 -11   6   5       50.83       60.16     37.14 o 
 -10   6   5       21.49       63.44     33.96 o 
  -9   6   5       19.05       13.63     28.89 o 
  -8   6   5        1.72       22.92     20.61 o 
  -7   6   5      781.14      856.57     48.50 o 
  -6   6   5      963.57      921.00     47.59 o 
  -5   6   5        6.01       10.55      9.92 o 
  -4   6   5       25.94       19.25      8.63 o 
  -3   6   5      300.40      261.93     18.82 o 
  -2   6   5       55.52       28.11      8.60 o 
  -1   6   5       19.80       13.42      7.91 o 
   0   6   5      142.02      136.93     13.10 o 
   1   6   5      190.15      207.20     15.36 o 
   2   6   5      739.52      727.32     25.62 o 
   3   6   5      164.66      167.54     24.88 o 
   4   6   5        0.18       -0.52     11.88 o 
   5   6   5       63.39       64.64     18.08 o 
   6   6   5        9.48       -4.59     20.03 o 
   7   6   5        0.31      -23.48     15.66 o 
   8   6   5       19.19       12.58     24.53 o 
   9   6   5       51.19       45.87     32.85 o 
  10   6   5       33.71       57.70     34.79 o 
 -11   7   5        5.00       20.04     33.99 o 
 -10   7   5        7.95       14.85     32.44 o 
  -9   7   5       12.29       40.26     25.42 o 
  -8   7   5      611.04      660.68     61.67 o 
  -7   7   5      161.50      194.33     26.53 o 
  -6   7   5      403.49      381.19     32.87 o 
  -5   7   5        5.68       -4.59      7.69 o 
  -4   7   5        1.79        6.65      7.98 o 
  -3   7   5      174.05      166.49     13.75 o 
  -2   7   5      602.51      569.02     22.89 o 
  -1   7   5     1554.61     1565.13     35.67 o 
   0   7   5      905.86      887.41     32.73 o 
   1   7   5      275.36      264.90     15.37 o 
   2   7   5     3190.15     3181.71     79.11 o 
   3   7   5     1327.39     1291.88     52.59 o 
   4   7   5     1936.98     1892.69     65.55 o 
   5   7   5      314.49      242.61     28.21 o 
   6   7   5      530.56      557.53     40.57 o 
   7   7   5       15.26       25.33     20.96 o 
   8   7   5       52.13       45.67     24.75 o 
   9   7   5        6.07       10.58     31.96 o 
  10   7   5        0.32       -3.00     27.02 o 
 -11   8   5       21.22       48.52     33.04 o 
 -10   8   5        2.71      -10.22     22.82 o 
  -9   8   5       32.91       45.35     32.14 o 
  -8   8   5        3.56      -11.57     23.55 o 
  -7   8   5      133.17      121.00     23.60 o 
  -6   8   5       30.58       16.88     15.93 o 
  -5   8   5      108.96      101.16     13.04 o 
  -4   8   5      110.05      107.39     12.53 o 
  -3   8   5      608.19      583.61     24.44 o 
  -2   8   5      877.06      909.71     29.07 o 
  -1   8   5        6.19        2.61     10.71 o 
   0   8   5     3860.39     4015.45     59.72 o 
   1   8   5        4.40        8.01     12.47 o 
   2   8   5      200.28      170.83     23.68 o 
   3   8   5      313.75      307.89     28.77 o 
   4   8   5       45.39       44.47     17.24 o 
   5   8   5       96.32       89.24     22.45 o 
   6   8   5      244.39      254.83     29.18 o 
   7   8   5       58.72       63.64     28.58 o 
   8   8   5       15.88       -0.23     24.47 o 
   9   8   5       18.16       48.51     27.72 o 
  10   8   5       16.57       17.94     26.33 o 
 -11   9   5        4.74       -0.97     29.89 o 
 -10   9   5        5.13       18.85     29.36 o 
  -9   9   5        1.93      -19.44     18.77 o 
  -8   9   5      447.50      425.18     50.59 o 
  -7   9   5      192.75      197.16     27.78 o 
  -6   9   5       55.43       34.91     16.67 o 
  -5   9   5      434.00      416.86     22.96 o 
  -4   9   5      111.08       83.55     12.80 o 
  -3   9   5      140.98      127.88     13.71 o 
  -2   9   5      618.79      671.80     26.38 o 
  -1   9   5      624.18      583.16     28.94 o 
   0   9   5       77.92       54.75     10.69 o 
   1   9   5      171.58      136.32     19.24 o 
   2   9   5      221.52      185.48     23.10 o 
   3   9   5      368.28      379.28     32.22 o 
   4   9   5      336.79      336.81     39.58 o 
   5   9   5       95.83      106.63     22.20 o 
   6   9   5      206.09      219.52     30.06 o 
   7   9   5       12.52       32.59     31.89 o 
   8   9   5        0.03       -6.55     39.08 o 
   9   9   5        0.23       -1.47     27.30 o 
  10   9   5       32.33       31.28     34.88 o 
 -11  10   5        2.66       34.84     37.85 o 
 -10  10   5        0.24       -6.81     30.98 o 
  -9  10   5       26.73       33.59     27.17 o 
  -8  10   5       33.41       29.99     22.40 o 
  -7  10   5      171.52      117.95     24.98 o 
  -6  10   5       73.20       53.99     19.11 o 
  -5  10   5        0.85       -1.47      9.56 o 
  -4  10   5      239.42      258.65     19.64 o 
  -3  10   5      199.97      188.14     16.77 o 
  -2  10   5        9.49        7.30      8.96 o 
  -1  10   5       11.41       13.11      9.94 o 
   0  10   5        8.29        6.50     14.13 o 
   1  10   5       35.25       21.14     13.87 o 
   2  10   5      450.76      416.92     33.75 o 
   3  10   5        6.16       -4.20     14.59 o 
   4  10   5        8.92      -17.74     14.93 o 
   5  10   5      106.52      132.33     25.51 o 
   6  10   5       47.48       31.47     26.18 o 
   7  10   5       59.47       61.95     38.08 o 
   8  10   5       42.71       47.37     28.04 o 
   9  10   5      118.81      139.10     39.32 o 
  10  10   5        0.48       16.05     28.68 o 
 -11  11   5        3.41       24.48     38.28 o 
 -10  11   5        0.24       24.28     29.29 o 
  -9  11   5        0.70      -13.56     28.10 o 
  -8  11   5      143.15      117.70     32.90 o 
  -7  11   5      176.46      182.84     27.76 o 
  -6  11   5      191.47      203.41     27.88 o 
  -5  11   5        0.14       -2.92     11.25 o 
  -4  11   5      621.88      664.95     29.38 o 
  -3  11   5       99.82       98.90     14.21 o 
  -2  11   5       16.37        9.34     10.51 o 
  -1  11   5      198.16      188.63     17.71 o 
   0  11   5      565.01      550.49     35.03 o 
   1  11   5       69.14       42.22     15.07 o 
   2  11   5       48.25       26.98     15.01 o 
   3  11   5      518.54      514.28     37.98 o 
   4  11   5       55.58       55.47     19.41 o 
   5  11   5       78.42       81.32     20.80 o 
   6  11   5      196.83      229.59     31.28 o 
   7  11   5        0.01      -20.00     24.02 o 
   8  11   5        3.99      -12.11     24.56 o 
   9  11   5        0.96        1.81     36.38 o 
  10  11   5       97.40      183.27     48.17 o 
 -10  12   5       14.32       -4.36     31.65 o 
  -9  12   5       14.71       19.15     24.91 o 
  -8  12   5      125.46      118.25     35.86 o 
  -7  12   5       24.93        7.26     17.55 o 
  -6  12   5       75.45       54.80     19.81 o 
  -5  12   5       26.16       17.65     12.58 o 
  -4  12   5      578.98      623.88     29.88 o 
  -3  12   5      181.37      179.66     17.41 o 
  -2  12   5      333.45      306.02     20.53 o 
  -1  12   5        4.34        1.48     12.07 o 
   0  12   5        6.15       -1.13     14.09 o 
   1  12   5       46.74       52.55     15.98 o 
   2  12   5       34.68       34.63     17.67 o 
   3  12   5        6.66        8.17     16.83 o 
   4  12   5       25.53       35.48     18.10 o 
   5  12   5       44.11       46.94     20.28 o 
   6  12   5       30.78        1.42     18.70 o 
   7  12   5       20.47       53.80     30.78 o 
   8  12   5       94.04      137.85     43.42 o 
   9  12   5        0.04        9.39     39.16 o 
 -10  13   5        0.09      -29.61     31.03 o 
  -9  13   5        0.55       -4.64     30.35 o 
  -8  13   5        0.59       -7.59     25.55 o 
  -7  13   5        8.67       18.10     16.68 o 
  -6  13   5       18.25       15.11     18.31 o 
  -5  13   5      235.05      225.66     20.70 o 
  -4  13   5     1105.14     1061.05     38.78 o 
  -3  13   5        8.69       16.83     10.93 o 
  -2  13   5      331.78      336.99     25.83 o 
  -1  13   5      426.00      422.38     33.08 o 
   0  13   5     1067.21     1057.26     52.42 o 
   1  13   5      317.43      256.31     32.39 o 
   2  13   5        0.27        6.46     17.86 o 
   3  13   5      179.48      159.27     25.61 o 
   4  13   5       73.22       45.19     21.32 o 
   5  13   5       45.14       43.87     21.10 o 
   6  13   5      179.20      169.00     28.93 o 
   7  13   5        0.15      -22.27     30.54 o 
   8  13   5       38.89       30.81     36.12 o 
   9  13   5        7.06       42.18     31.92 o 
 -10  14   5        0.12       -9.52     28.51 o 
  -9  14   5       12.62       15.25     26.47 o 
  -8  14   5       13.26        4.59     26.83 o 
  -7  14   5       57.71       24.66     18.96 o 
  -6  14   5       11.70       -1.32     19.68 o 
  -5  14   5       42.26       58.50     15.26 o 
  -4  14   5      133.05      159.31     19.19 o 
  -3  14   5      194.43      162.89     20.19 o 
  -2  14   5      173.03      186.20     21.40 o 
  -1  14   5      705.53      634.76     41.43 o 
   0  14   5      388.42      363.36     34.56 o 
   1  14   5      398.56      346.34     33.70 o 
   2  14   5       14.42        8.18     17.37 o 
   3  14   5        0.82       12.46     21.72 o 
   4  14   5       61.68       67.03     39.15 o 
   5  14   5        4.16       -5.33     19.08 o 
   6  14   5        7.79        3.58     19.70 o 
   7  14   5       61.42       97.03     37.36 o 
   8  14   5       14.93       -2.23     28.52 o 
   9  14   5        7.76        5.05     42.01 o 
  -9  15   5       15.29        5.93     25.73 o 
  -8  15   5        0.31      -13.98     24.88 o 
  -7  15   5        2.25       -1.83     21.63 o 
  -6  15   5        4.60        5.43     17.64 o 
  -5  15   5       80.09       75.65     16.08 o 
  -4  15   5      128.52      120.01     17.41 o 
  -3  15   5        1.85       -1.06     13.56 o 
  -2  15   5      118.80      102.64     19.86 o 
  -1  15   5       92.76       70.54     20.43 o 
   0  15   5      438.71      413.36     36.53 o 
   1  15   5      707.48      680.85     47.40 o 
   2  15   5      336.99      358.74     44.75 o 
   3  15   5      162.74      164.74     28.97 o 
   4  15   5       12.62        5.61     20.13 o 
   5  15   5       33.73       51.60     23.84 o 
   6  15   5      104.27       54.65     29.75 o 
   7  15   5       14.79       37.86     32.55 o 
   8  15   5       31.74       29.00     31.22 o 
  -9  16   5        5.36       47.10     34.62 o 
  -8  16   5       12.80       31.72     24.76 o 
  -7  16   5        0.85       20.20     27.76 o 
  -6  16   5       74.27       76.24     24.90 o 
  -5  16   5       79.29       73.72     17.02 o 
  -4  16   5       48.58       28.46     15.76 o 
  -3  16   5       52.28       53.97     17.21 o 
  -2  16   5        8.87       -2.83     15.69 o 
  -1  16   5       16.44      -12.71     13.58 o 
   0  16   5       56.08       49.55     22.09 o 
   1  16   5      250.12      261.00     32.75 o 
   2  16   5        9.16       -7.19     19.65 o 
   3  16   5       53.41       36.49     21.02 o 
   4  16   5        1.16       -8.19     19.44 o 
   5  16   5       89.47       76.80     25.78 o 
   6  16   5       39.32       66.20     34.61 o 
   7  16   5      108.82       93.81     35.80 o 
   8  16   5       18.19       12.62     40.40 o 
  -9  17   5        3.14        6.47     28.39 o 
  -8  17   5        0.25        6.09     24.16 o 
  -7  17   5        0.86      -15.06     25.59 o 
  -6  17   5        0.25       10.95     21.60 o 
  -5  17   5      237.37      239.05     27.14 o 
  -4  17   5       69.88       39.33     17.63 o 
  -3  17   5      153.13      131.99     22.17 o 
  -2  17   5       81.20       63.06     19.74 o 
  -1  17   5      141.78      154.45     24.78 o 
   0  17   5      120.51       92.22     23.88 o 
   1  17   5       71.64       92.10     24.69 o 
   2  17   5      525.75      588.05     48.69 o 
   3  17   5      301.76      303.94     36.89 o 
   4  17   5      137.34      124.91     29.64 o 
   5  17   5       35.40       40.33     25.13 o 
   6  17   5        0.01      -11.95     28.93 o 
   7  17   5      133.71      107.14     41.18 o 
   8  17   5        0.48       -0.77     30.05 o 
  -8  18   5       13.19        5.26     25.18 o 
  -7  18   5        3.41       29.78     28.89 o 
  -6  18   5       11.33        0.40     23.79 o 
  -5  18   5       81.26       68.42     19.71 o 
  -4  18   5        0.41       -4.07     15.51 o 
  -3  18   5        2.95       21.96     17.18 o 
  -2  18   5       34.57       29.50     16.43 o 
  -1  18   5       28.35       36.57     19.99 o 
   0  18   5      213.13      198.83     30.26 o 
   1  18   5      235.91      262.57     35.48 o 
   2  18   5        3.70       -4.64     19.71 o 
   3  18   5        4.84       32.45     21.72 o 
   4  18   5       32.59       21.88     22.37 o 
   5  18   5       51.93       50.94     63.17 o 
   6  18   5      151.04      161.39     42.22 o 
   7  18   5        5.56      -30.34     31.89 o 
  -8  19   5       22.71       41.63     34.08 o 
  -7  19   5       22.60       27.97     36.94 o 
  -6  19   5        0.62        5.13     23.65 o 
  -5  19   5        9.16        7.34     15.34 o 
  -4  19   5       10.50       -5.67     14.97 o 
  -3  19   5        0.68       -4.51     15.46 o 
  -2  19   5       33.60        7.85     14.38 o 
  -1  19   5      210.91      196.87     51.29 o 
   0  19   5        3.68       15.61     17.71 o 
   1  19   5       39.17       41.63     20.88 o 
   2  19   5        2.22      -10.42     17.28 o 
   3  19   5       89.06      141.79     29.10 o 
   4  19   5        1.44        9.07     21.52 o 
   5  19   5       70.94       95.85     45.91 o 
   6  19   5        0.10      -27.72     31.03 o 
   7  19   5        0.02       14.27     44.24 o 
  -7  20   5        3.99       15.52     45.91 o 
  -6  20   5        0.53      -14.46     29.15 o 
  -5  20   5        4.63        4.45     16.48 o 
  -4  20   5       27.58       28.13     17.69 o 
  -3  20   5        3.09       -4.52     13.99 o 
  -2  20   5       45.28       51.44     19.90 o 
  -1  20   5       42.84       59.49     23.48 o 
   0  20   5        7.82       -7.70     17.92 o 
   1  20   5      138.42      142.25     27.86 o 
   2  20   5       15.94      -14.59     21.31 o 
   3  20   5       53.77       61.16     27.03 o 
   4  20   5        5.89        1.19     30.72 o 
   5  20   5      151.89      291.43     53.41 o 
   6  20   5        6.62       18.08     34.51 o 
  -6  21   5       17.67       14.57     31.80 o 
  -5  21   5        3.99       23.14     19.32 o 
  -4  21   5        1.58       -4.65     15.80 o 
  -3  21   5        1.04       24.90     18.70 o 
  -2  21   5       10.40        1.85     15.60 o 
  -1  21   5      127.62      146.63     25.58 o 
   0  21   5        4.62       17.66     20.80 o 
   1  21   5        4.70       -5.32     19.84 o 
   2  21   5       26.93        1.43     24.20 o 
   3  21   5       15.51       50.41     26.84 o 
   4  21   5        2.44        9.96     37.71 o 
   5  21   5        4.34       40.42     49.05 o 
   6  21   5        0.03        8.57     41.63 o 
  -6  22   5        1.84        5.67     26.81 o 
  -5  22   5        4.02       18.47     20.16 o 
  -4  22   5        6.53      -18.41     16.26 o 
  -3  22   5        4.63       21.66     18.90 o 
  -2  22   5        2.72       13.86     17.95 o 
  -1  22   5       19.06        7.42     17.99 o 
   0  22   5        0.10       -5.30     17.96 o 
   1  22   5       59.13       37.11     24.21 o 
   2  22   5       24.34       26.29     25.37 o 
   3  22   5        2.89       -0.99     36.62 o 
   4  22   5        5.01       -8.58     28.16 o 
   5  22   5        1.42       18.27     35.78 o 
  -5  23   5       35.10       71.11     25.59 o 
  -4  23   5        1.78        5.07     18.21 o 
  -3  23   5        6.12       10.93     20.01 o 
  -2  23   5        2.28       -2.93     18.00 o 
  -1  23   5        8.41        3.83     19.03 o 
   0  23   5       17.52      -11.97     20.37 o 
   1  23   5       14.06       16.55     27.01 o 
   2  23   5        9.01       16.15     30.59 o 
   3  23   5        2.59       23.03     39.03 o 
   4  23   5       31.69       71.00     37.09 o 
  -4  24   5        0.06       13.03     21.91 o 
  -3  24   5       48.05       57.89     22.80 o 
  -2  24   5        3.15       30.12     21.15 o 
  -1  24   5        4.73       12.65     21.53 o 
   0  24   5       28.16       25.51     26.44 o 
   1  24   5        8.92       -9.66     31.41 o 
   2  24   5       11.68       17.65     27.68 o 
   3  24   5        0.24       -6.89     38.09 o 
  -2  25   5        6.06       -1.64     21.40 o 
  -1  25   5        6.48       37.83     24.69 o 
   0  25   5        0.00        3.69     34.47 o 
   1  25   5        3.73       20.39     27.62 o 
 -10   0   6        0.00        2.28     34.13 o 
  -8   0   6      117.41      112.69     47.78 o 
  -6   0   6      120.31      167.70     42.02 o 
  -4   0   6      822.80      842.09     74.01 o 
  -2   0   6      369.73      354.97     21.06 o 
   0   0   6      605.74      617.54     36.43 o 
   2   0   6      124.53       95.42     28.24 o 
   4   0   6        7.23      -18.87     14.90 o 
   6   0   6      487.41      519.28     76.29 o 
   8   0   6      677.13      776.24     99.57 o 
  10   0   6        2.32      -36.14     47.91 o 
 -11   1   6        2.36       -0.08     30.66 o 
 -10   1   6       25.93        4.70     27.45 o 
  -9   1   6       12.22       17.29     27.44 o 
  -8   1   6      149.94      140.35     36.80 o 
  -7   1   6      206.12      217.26     34.75 o 
  -6   1   6      603.87      760.01     82.44 o 
  -5   1   6      296.77      290.03     34.93 o 
  -4   1   6       20.95       15.39     13.96 o 
  -3   1   6      282.12      258.09     29.72 o 
  -2   1   6      269.35      235.94     12.77 o 
  -1   1   6      132.11      113.77     12.07 o 
   0   1   6      291.34      231.30     16.80 o 
   1   1   6        8.67       12.28     11.21 o 
   2   1   6     1012.74     1152.01     46.79 o 
   3   1   6      114.76       95.34     17.10 o 
   4   1   6       50.40       37.06     12.73 o 
   5   1   6        5.81       -7.07     13.27 o 
   6   1   6      382.95      478.79     49.75 o 
   7   1   6        1.49        9.17     20.96 o 
   8   1   6       28.54       34.53     26.33 o 
   9   1   6        1.15        8.67     22.79 o 
  10   1   6       54.98       81.10     33.62 o 
 -11   2   6       10.53       17.63     30.89 o 
 -10   2   6        0.19       -4.36     26.29 o 
  -9   2   6       12.30       20.07     23.11 o 
  -8   2   6      259.61      385.12     47.40 o 
  -7   2   6       68.69       83.18     24.87 o 
  -6   2   6       88.85       76.52     23.17 o 
  -5   2   6       33.16       36.78     21.93 o 
  -4   2   6      621.03      650.04     46.78 o 
  -3   2   6     1570.60     1636.66     67.81 o 
  -2   2   6      721.46      695.58     21.60 o 
  -1   2   6      854.15      858.76     27.71 o 
   0   2   6      196.90      204.86     16.21 o 
   1   2   6        7.74        1.71      9.38 o 
   2   2   6        1.14        1.68     10.51 o 
   3   2   6        0.09       -8.73     10.73 o 
   4   2   6      146.67      151.81     20.99 o 
   5   2   6      116.83      104.34     20.04 o 
   6   2   6        7.77      -25.63     23.42 o 
   7   2   6        0.16       20.06     38.41 o 
   8   2   6      151.95      181.77     39.30 o 
   9   2   6        5.88       57.29     50.19 o 
  10   2   6      107.45      103.22     42.81 o 
 -11   3   6        7.17      -23.60     28.42 o 
 -10   3   6       29.44       51.06     35.00 o 
  -9   3   6        1.05       22.76     28.62 o 
  -8   3   6      496.57      510.82     41.32 o 
  -7   3   6       47.51       48.84     28.79 o 
  -6   3   6       16.07       18.53     19.83 o 
  -5   3   6     1072.04     1074.11     84.32 o 
  -4   3   6      352.11      321.31     35.66 o 
  -3   3   6      350.13      339.50     21.93 o 
  -2   3   6     1601.86     1621.60     34.28 o 
  -1   3   6       46.44       25.33      8.49 o 
   0   3   6      295.71      315.10     20.22 o 
   1   3   6       23.34       25.93     10.68 o 
   2   3   6      578.70      563.93     33.95 o 
   3   3   6     1277.78     1161.14     49.94 o 
   4   3   6       91.85       58.95     16.87 o 
   5   3   6      869.46      909.41     47.08 o 
   6   3   6        0.30      -25.46     16.97 o 
   7   3   6       62.94       24.50     25.27 o 
   8   3   6       55.21       72.81     31.54 o 
   9   3   6      116.31      121.52     39.21 o 
  10   3   6       33.60       37.51     33.89 o 
 -11   4   6        1.88       -7.22     28.71 o 
 -10   4   6      103.59      173.15     40.03 o 
  -9   4   6       22.25        6.90     21.94 o 
  -8   4   6        8.93       -1.14     16.28 o 
  -7   4   6      199.30      166.56     27.70 o 
  -6   4   6      116.02      112.79     21.86 o 
  -5   4   6        0.05       12.28     12.94 o 
  -4   4   6       44.83       47.84     14.11 o 
  -3   4   6      449.05      411.31     16.49 o 
  -2   4   6        8.73        5.27      7.53 o 
  -1   4   6      377.83      387.63     18.62 o 
   0   4   6     1369.95     1471.26     43.17 o 
   1   4   6       10.17       12.09      9.50 o 
   2   4   6      159.67      136.38     19.83 o 
   3   4   6        6.49        1.47     13.16 o 
   4   4   6      887.54      934.83     47.67 o 
   5   4   6        7.29      -14.24     14.69 o 
   6   4   6       38.19        8.49     42.63 o 
   7   4   6      186.13      166.61     38.38 o 
   8   4   6       73.01       69.28     35.77 o 
   9   4   6      295.23      376.18     79.70 o 
  10   4   6       25.14        5.78     31.06 o 
 -11   5   6       12.17        4.11     57.88 o 
 -10   5   6       20.76       75.67     37.94 o 
  -9   5   6       34.47       42.11     28.12 o 
  -8   5   6        0.17      -11.78     16.02 o 
  -7   5   6      398.62      397.90     37.87 o 
  -6   5   6      173.71      159.79     23.73 o 
  -5   5   6       43.46       50.88     17.94 o 
  -4   5   6       45.19       15.53     13.67 o 
  -3   5   6     1730.59     1768.40     35.72 o 
  -2   5   6       32.80       19.88      9.41 o 
  -1   5   6     1250.03     1270.97     32.61 o 
   0   5   6      316.21      287.14     18.72 o 
   1   5   6      546.88      500.06     24.37 o 
   2   5   6     2873.35     2908.78     58.21 o 
   3   5   6      311.26      309.30     28.16 o 
   4   5   6     1132.35     1082.44     50.53 o 
   5   5   6        1.46       -2.83     14.49 o 
   6   5   6      250.73      267.16     39.27 o 
   7   5   6       15.87       15.31     22.35 o 
   8   5   6       89.27      106.27     35.72 o 
   9   5   6       37.37       45.41     27.27 o 
  10   5   6        0.25       14.70     28.10 o 
 -11   6   6        6.08       33.87     34.38 o 
 -10   6   6       58.92       77.85     35.18 o 
  -9   6   6        6.10       15.03     28.31 o 
  -8   6   6       31.26        8.56     20.51 o 
  -7   6   6      193.61      194.99     29.23 o 
  -6   6   6       56.65       69.96     19.27 o 
  -5   6   6      625.22      662.53     41.30 o 
  -4   6   6       62.48       59.90     15.94 o 
  -3   6   6      529.95      521.73     21.20 o 
  -2   6   6      100.06       83.02     11.12 o 
  -1   6   6       19.33       11.96      8.66 o 
   0   6   6      248.34      246.46     22.44 o 
   1   6   6      410.76      373.40     21.26 o 
   2   6   6      190.01      180.08     23.62 o 
   3   6   6       83.62       67.15     44.17 o 
   4   6   6      184.79      193.20     24.78 o 
   5   6   6      891.46      874.65     48.41 o 
   6   6   6        0.48       21.54     27.30 o 
   7   6   6      261.43      235.35     41.62 o 
   8   6   6       52.49       21.71     31.71 o 
   9   6   6        3.78      -17.66     26.17 o 
  10   6   6       55.35       50.29     33.12 o 
 -11   7   6        1.79        1.47     37.85 o 
 -10   7   6       30.98       24.69     30.50 o 
  -9   7   6      133.01      151.36     38.07 o 
  -8   7   6       89.02      106.08     32.57 o 
  -7   7   6      122.93      105.14     23.18 o 
  -6   7   6        4.07        4.52     14.00 o 
  -5   7   6       64.19       56.47     18.49 o 
  -4   7   6       88.91       86.19     19.77 o 
  -3   7   6       58.91       49.98     10.48 o 
  -2   7   6        4.74       -4.08      8.78 o 
  -1   7   6        1.95       -1.45      7.73 o 
   0   7   6      302.45      300.32     19.50 o 
   1   7   6     1166.24     1220.48     50.28 o 
   2   7   6        0.20       -3.27     13.17 o 
   3   7   6      998.80     1040.68     50.92 o 
   4   7   6       50.79       53.35     18.16 o 
   5   7   6      629.31      604.55     42.19 o 
   6   7   6      443.07      438.33     51.37 o 
   7   7   6       32.01       10.72     23.74 o 
   8   7   6       10.27        5.85     23.90 o 
   9   7   6        0.62       -1.94     32.66 o 
  10   7   6       21.63       39.45     39.35 o 
 -11   8   6       22.38       84.29     41.18 o 
 -10   8   6        4.13       -8.92     28.28 o 
  -9   8   6       91.96      106.41     48.05 o 
  -8   8   6       40.30       29.49     25.82 o 
  -7   8   6       36.01       18.85     18.22 o 
  -6   8   6       66.04       48.25     19.32 o 
  -5   8   6      135.85      115.99     21.60 o 
  -4   8   6      736.40      772.60     48.43 o 
  -3   8   6       16.85       25.14      9.58 o 
  -2   8   6       13.75        8.67      8.37 o 
  -1   8   6      224.73      190.36     15.31 o 
   0   8   6     1059.74     1118.57     34.30 o 
   1   8   6     1425.25     1506.71     57.21 o 
   2   8   6      260.02      235.01     27.15 o 
   3   8   6       79.24       88.37     20.44 o 
   4   8   6       86.09      112.78     23.81 o 
   5   8   6      211.62      218.37     29.98 o 
   6   8   6       30.37       11.70     20.95 o 
   7   8   6       38.49       65.60     33.99 o 
   8   8   6       28.43       24.67     25.48 o 
   9   8   6        0.05       -2.92     32.62 o 
  10   8   6        1.31        4.69     31.88 o 
 -11   9   6        4.14        7.31     36.45 o 
 -10   9   6        0.87       15.32     30.20 o 
  -9   9   6      113.07      144.47     78.23 o 
  -8   9   6       31.24       20.03     22.10 o 
  -7   9   6       29.34       17.72     17.99 o 
  -6   9   6       58.44       43.77     18.95 o 
  -5   9   6        4.91       11.07     13.99 o 
  -4   9   6        7.48        6.64     13.16 o 
  -3   9   6        0.28        2.36      8.62 o 
  -2   9   6      149.67      166.24     15.57 o 
  -1   9   6       27.91       25.22      9.93 o 
   0   9   6      194.44      196.40     23.01 o 
   1   9   6      326.77      331.84     29.12 o 
   2   9   6        0.07       -3.91     13.57 o 
   3   9   6      471.90      504.63     38.24 o 
   4   9   6       11.46       13.82     17.35 o 
   5   9   6      120.16       77.48     21.59 o 
   6   9   6       63.19       25.30     28.02 o 
   7   9   6        2.94      -21.09     29.48 o 
   8   9   6        2.91        9.13     26.72 o 
   9   9   6        8.73        6.44     30.42 o 
 -10  10   6       15.82       25.26     26.60 o 
  -9  10   6        0.11       24.39     30.72 o 
  -8  10   6        4.12       20.17     24.58 o 
  -7  10   6       12.26        2.13     17.90 o 
  -6  10   6       14.01       16.97     19.84 o 
  -5  10   6        4.55       -7.33     15.36 o 
  -4  10   6      663.20      724.78     43.45 o 
  -3  10   6      234.07      228.06     17.97 o 
  -2  10   6      104.82       99.92     14.27 o 
  -1  10   6      292.00      270.17     22.94 o 
   0  10   6      203.55      210.66     24.84 o 
   1  10   6      738.82      704.60     41.94 o 
   2  10   6      533.51      458.37     35.49 o 
   3  10   6        9.85        0.18     18.62 o 
   4  10   6      112.29      106.55     22.66 o 
   5  10   6      140.28       87.48     24.58 o 
   6  10   6       48.68       54.24     23.72 o 
   7  10   6       20.55       41.66     30.89 o 
   8  10   6       82.76      140.22     38.21 o 
   9  10   6        4.45       70.98     41.59 o 
 -10  11   6       25.77       47.01     30.09 o 
  -9  11   6       24.06       31.80     32.54 o 
  -8  11   6       79.25      119.85     51.53 o 
  -7  11   6        2.13       13.34     16.73 o 
  -6  11   6        0.24       -9.01     15.90 o 
  -5  11   6      481.22      516.86     39.59 o 
  -4  11   6      253.37      262.46     28.84 o 
  -3  11   6       51.03       56.86     12.75 o 
  -2  11   6       26.80        8.81     11.05 o 
  -1  11   6      564.57      555.45     32.18 o 
   0  11   6      437.24      395.83     31.85 o 
   1  11   6       85.45       73.83     18.96 o 
   2  11   6      757.80      747.65     46.00 o 
   3  11   6        6.28       -0.40     14.95 o 
   4  11   6        0.04      -11.35     13.95 o 
   5  11   6      159.18      170.37     29.25 o 
   6  11   6        4.84        9.77     19.71 o 
   7  11   6        0.04       10.63     29.47 o 
   8  11   6        2.27      -14.66     29.30 o 
   9  11   6       63.32      135.31     47.72 o 
 -10  12   6        4.17       14.16     29.48 o 
  -9  12   6       10.15       -4.99     25.41 o 
  -8  12   6        0.16       -7.90     25.25 o 
  -7  12   6        0.02       26.95     20.55 o 
  -6  12   6       10.27       18.56     18.01 o 
  -5  12   6      245.76      263.56     30.06 o 
  -4  12   6       74.29       23.49     15.01 o 
  -3  12   6      267.32      302.71     21.73 o 
  -2  12   6       12.91        0.05     12.50 o 
  -1  12   6       92.92       77.13     17.15 o 
   0  12   6       26.98       27.11     15.07 o 
   1  12   6      183.37      181.32     25.11 o 
   2  12   6      536.69      566.52     41.45 o 
   3  12   6       21.32       18.75     16.31 o 
   4  12   6       20.02      -18.03     19.39 o 
   5  12   6       29.62       40.25     22.68 o 
   6  12   6       36.71       46.40     25.56 o 
   7  12   6       90.78      102.37     38.62 o 
   8  12   6        0.15       -9.73     28.51 o 
   9  12   6       88.22       97.55     40.46 o 
 -10  13   6        3.24       14.64     24.79 o 
  -9  13   6        1.82        7.98     31.59 o 
  -8  13   6        0.25       -2.33     27.96 o 
  -7  13   6      118.44      143.86     27.86 o 
  -6  13   6      109.21       68.23     22.05 o 
  -5  13   6      488.63      554.74     42.46 o 
  -4  13   6        0.20        0.72     14.70 o 
  -3  13   6        4.50       -3.65     13.73 o 
  -2  13   6        1.03        2.62     14.39 o 
  -1  13   6       14.71       -3.61     12.46 o 
   0  13   6       61.69       25.31     16.45 o 
   1  13   6       44.40       56.03     19.05 o 
   2  13   6       81.16       64.25     19.28 o 
   3  13   6      422.96      471.77     41.48 o 
   4  13   6       82.69       70.11     22.92 o 
   5  13   6      333.43      316.45     37.56 o 
   6  13   6       73.49       94.52     29.55 o 
   7  13   6       22.43       52.83     35.29 o 
   8  13   6       10.37       10.72     33.31 o 
  -9  14   6        5.52       45.50     38.61 o 
  -8  14   6        1.70       -2.81     27.69 o 
  -7  14   6       23.56       13.99     17.87 o 
  -6  14   6        7.07      -10.45     18.85 o 
  -5  14   6       26.19       18.81     19.89 o 
  -4  14   6      131.97      102.27     21.58 o 
  -3  14   6       70.91       92.39     17.73 o 
  -2  14   6      566.89      599.70     35.63 o 
  -1  14   6      540.49      515.53     34.69 o 
   0  14   6        8.21        1.44     18.39 o 
   1  14   6      171.76      157.67     25.51 o 
   2  14   6      116.60      112.91     24.33 o 
   3  14   6      128.22      110.74     28.15 o 
   4  14   6        5.81       -8.64     17.29 o 
   5  14   6      177.47      200.72     34.24 o 
   6  14   6        0.85       11.82     22.07 o 
   7  14   6       28.22       37.33     32.72 o 
   8  14   6       35.23       60.09     34.73 o 
  -9  15   6        1.99        2.88     24.16 o 
  -8  15   6       12.42       31.59     26.56 o 
  -7  15   6        1.38        4.47     19.75 o 
  -6  15   6       54.35       95.03     23.52 o 
  -5  15   6       48.84       53.02     27.93 o 
  -4  15   6       80.57       52.75     17.96 o 
  -3  15   6       60.02       64.45     17.89 o 
  -2  15   6        6.00        6.28     12.89 o 
  -1  15   6      214.21      185.62     23.36 o 
   0  15   6      254.45      228.00     39.54 o 
   1  15   6       15.79        3.97     20.91 o 
   2  15   6      138.95      144.45     26.78 o 
   3  15   6      137.95      143.11     32.72 o 
   4  15   6      125.79      130.70     31.31 o 
   5  15   6        0.77        2.19     22.75 o 
   6  15   6       39.12       36.79     26.27 o 
   7  15   6       50.27       85.43     41.63 o 
   8  15   6        4.46       59.65     50.19 o 
  -9  16   6        0.69       -4.61     32.13 o 
  -8  16   6        0.05       -0.79     23.50 o 
  -7  16   6        0.33       14.18     20.02 o 
  -6  16   6       47.92       18.99     26.23 o 
  -5  16   6      218.70      243.56     43.56 o 
  -4  16   6       18.29       22.10     20.98 o 
  -3  16   6        0.01      -14.44     12.31 o 
  -2  16   6      112.18      102.78     20.86 o 
  -1  16   6      109.44       99.74     19.56 o 
   0  16   6        9.89       23.21     18.52 o 
   1  16   6       24.10       44.55     22.63 o 
   2  16   6      175.73      180.17     30.36 o 
   3  16   6       95.43       75.23     23.79 o 
   4  16   6        0.64      -11.93     19.37 o 
   5  16   6       60.25       88.76     28.50 o 
   6  16   6        0.05      -15.53     20.20 o 
   7  16   6        3.12      -11.76     28.32 o 
  -8  17   6        5.26       35.78     32.36 o 
  -7  17   6        0.11       21.55     44.43 o 
  -6  17   6        0.09        8.59     24.89 o 
  -5  17   6       16.92       18.40     25.15 o 
  -4  17   6       43.87       21.58     18.24 o 
  -3  17   6      346.46      398.53     33.51 o 
  -2  17   6      333.89      353.68     32.03 o 
  -1  17   6       43.38       51.16     17.97 o 
   0  17   6        0.35        2.11     18.63 o 
   1  17   6      465.48      454.87     42.83 o 
   2  17   6      299.50      302.25     36.85 o 
   3  17   6      111.66      134.32     30.37 o 
   4  17   6        7.72        9.08     21.59 o 
   5  17   6        3.15        6.56     24.58 o 
   6  17   6       18.61        6.36     27.93 o 
   7  17   6        9.21        3.58     35.35 o 
  -8  18   6        6.30        4.15     45.50 o 
  -7  18   6        8.76       12.18     33.86 o 
  -6  18   6       30.38       40.22     31.96 o 
  -5  18   6       71.43       46.75     28.64 o 
  -4  18   6       22.54        3.60     17.73 o 
  -3  18   6        1.72        2.82     16.35 o 
  -2  18   6       84.07       54.18     17.87 o 
  -1  18   6       26.38       35.20     16.47 o 
   0  18   6        6.19        9.38     16.51 o 
   1  18   6        2.53       10.99     19.54 o 
   2  18   6        0.53       29.32     25.81 o 
   3  18   6        3.56       -7.23     19.62 o 
   4  18   6       21.87       31.44     27.04 o 
   5  18   6       16.62       23.75     28.11 o 
   6  18   6        5.14       34.92     35.15 o 
   7  18   6        0.27      -29.98     29.39 o 
  -7  19   6        0.01       32.39     45.37 o 
  -6  19   6        0.25        9.35     26.54 o 
  -5  19   6        0.85      -16.62     29.47 o 
  -4  19   6        2.61       -8.00     20.54 o 
  -3  19   6        0.23        6.02     16.66 o 
  -2  19   6      104.31       97.20     22.66 o 
  -1  19   6        6.98       -8.72     16.57 o 
   0  19   6       66.89       58.11     22.91 o 
   1  19   6       78.44       72.62     26.92 o 
   2  19   6      170.21      194.09     34.91 o 
   3  19   6       15.91       16.48     23.69 o 
   4  19   6       21.20       26.87     21.62 o 
   5  19   6        0.19       -3.09     27.06 o 
   6  19   6       31.02       22.40     42.54 o 
  -7  20   6        1.47       16.73     45.77 o 
  -6  20   6       11.89        5.82     24.23 o 
  -5  20   6       20.51       38.74     32.74 o 
  -4  20   6       10.70       -7.74     19.93 o 
  -3  20   6        0.97       -3.23     17.93 o 
  -2  20   6       13.13       11.91     18.66 o 
  -1  20   6       11.96       12.54     17.40 o 
   0  20   6       47.07       52.42     24.56 o 
   1  20   6       30.80       42.63     25.45 o 
   2  20   6       36.19       14.99     25.04 o 
   3  20   6        1.96       -2.28     21.82 o 
   4  20   6       50.66       59.77     27.90 o 
   5  20   6        1.93        2.63     40.60 o 
  -6  21   6        2.61      -12.75     31.13 o 
  -5  21   6        0.12       -6.99     31.28 o 
  -4  21   6        5.26       -5.05     28.51 o 
  -3  21   6       19.64       27.15     21.32 o 
  -2  21   6       53.85       55.34     21.33 o 
  -1  21   6       24.20       13.42     20.07 o 
   0  21   6       28.69       54.09     26.04 o 
   1  21   6       23.71       27.94     28.90 o 
   2  21   6      195.28      264.08     39.40 o 
   3  21   6       24.77       58.54     27.11 o 
   4  21   6       96.31       99.39     34.16 o 
   5  21   6        3.56       12.37     35.31 o 
  -5  22   6        9.86       -9.77     32.22 o 
  -4  22   6       12.92      -11.29     23.60 o 
  -3  22   6        0.15        2.43     18.44 o 
  -2  22   6        1.74       -6.10     18.51 o 
  -1  22   6       60.35       82.43     24.40 o 
   0  22   6        5.92       -6.56     20.59 o 
   1  22   6        4.43       17.98     28.58 o 
   2  22   6        0.81        8.34     25.74 o 
   3  22   6        0.80       -7.84     22.28 o 
   4  22   6        5.26      -23.90     31.56 o 
  -4  23   6        4.49       11.51     29.59 o 
  -3  23   6        0.01       -9.74     18.42 o 
  -2  23   6        9.62       -3.76     15.96 o 
  -1  23   6        0.29       -0.27     18.48 o 
   0  23   6       22.22       38.22     22.72 o 
   1  23   6        1.13       -1.12     24.43 o 
   2  23   6        5.75        4.89     26.14 o 
   3  23   6       44.00       87.91     34.75 o 
  -2  24   6       16.48       30.98     22.95 o 
  -1  24   6        0.24       11.46     18.50 o 
   0  24   6        0.43        6.26     23.22 o 
   1  24   6        0.83        8.13     23.28 o 
 -11   0   7        1.08      -33.99     35.60 o 
  -9   0   7        4.38        9.64     48.05 o 
  -7   0   7        7.54        4.02     30.51 o 
  -5   0   7      687.59      739.57     76.55 o 
  -3   0   7      469.07      464.01     57.55 o 
  -1   0   7       22.62       32.06     14.02 o 
   1   0   7      481.16      485.16     36.02 o 
   3   0   7      525.52      501.79     44.09 o 
   5   0   7       68.58       75.88     41.49 o 
   7   0   7      844.18     1121.67    116.70 o 
   9   0   7      110.99      131.43     55.54 o 
 -11   1   7       18.66        0.95     33.24 o 
 -10   1   7        0.15        3.33     27.40 o 
  -9   1   7        0.73       -4.43     30.22 o 
  -8   1   7       46.29       83.52     29.81 o 
  -7   1   7      131.61      201.22     37.00 o 
  -6   1   7        2.29        4.84     22.54 o 
  -5   1   7      166.89      164.81     29.94 o 
  -4   1   7      196.19      179.14     28.75 o 
  -3   1   7      135.69      137.16     23.19 o 
  -2   1   7       56.46       48.27     19.06 o 
  -1   1   7      329.17      333.70     19.07 o 
   0   1   7       24.05       20.84     10.82 o 
   1   1   7       16.81        8.41     11.13 o 
   2   1   7      650.99      691.09     44.30 o 
   3   1   7        4.78        0.93     12.20 o 
   4   1   7       10.52        3.34     12.22 o 
   5   1   7      392.89      354.66     43.05 o 
   6   1   7      100.18      101.59     31.37 o 
   7   1   7        1.16       -5.74     24.48 o 
   8   1   7        9.11       23.95     32.66 o 
   9   1   7      154.70      182.27     47.46 o 
  10   1   7       35.75       50.05     36.84 o 
 -11   2   7        0.05       11.87     38.21 o 
 -10   2   7       37.99       12.67     30.22 o 
  -9   2   7      262.32      291.55     48.38 o 
  -8   2   7      396.17      438.03     53.12 o 
  -7   2   7       19.70       46.61     24.93 o 
  -6   2   7       25.91       32.51     22.76 o 
  -5   2   7      801.62      880.19     60.29 o 
  -4   2   7      538.61      535.14     44.89 o 
  -3   2   7      275.45      249.96     30.11 o 
  -2   2   7     1095.08     1005.42     73.11 o 
  -1   2   7      604.82      551.05     24.59 o 
   0   2   7       47.95       43.78     12.52 o 
   1   2   7       83.28       59.19     13.20 o 
   2   2   7      200.12      161.91     22.05 o 
   3   2   7        3.44        8.96     15.78 o 
   4   2   7       48.48       35.03     16.65 o 
   5   2   7       87.47       49.00     28.15 o 
   6   2   7       61.00       43.53     24.13 o 
   7   2   7        0.94       11.52     26.23 o 
   8   2   7       13.81       40.88     26.64 o 
   9   2   7        3.68       25.28     28.67 o 
  10   2   7        0.30       21.96     33.56 o 
 -11   3   7        1.71       -1.49     26.35 o 
 -10   3   7        8.31        3.73     33.91 o 
  -9   3   7       16.78       21.36     25.60 o 
  -8   3   7       24.50       28.26     19.11 o 
  -7   3   7        6.00       -5.00     21.82 o 
  -6   3   7       43.45       39.87     25.64 o 
  -5   3   7       20.15       -4.41     17.28 o 
  -4   3   7        4.22        0.03     13.86 o 
  -3   3   7       60.37       50.19     20.52 o 
  -2   3   7       83.19       77.02     14.89 o 
  -1   3   7       26.79       19.12      9.57 o 
   0   3   7      215.44      200.49     16.66 o 
   1   3   7     1125.37     1174.72     39.79 o 
   2   3   7      369.20      382.94     24.85 o 
   3   3   7      133.61      130.19     21.80 o 
   4   3   7      556.56      543.12     38.63 o 
   5   3   7      213.98      179.36     25.58 o 
   6   3   7      145.50      113.90     30.59 o 
   7   3   7      131.43      117.44     35.04 o 
   8   3   7      110.60      116.65     41.19 o 
   9   3   7        0.27        8.45     36.22 o 
  10   3   7       92.12       89.26     36.79 o 
 -11   4   7       57.29       80.06     36.84 o 
 -10   4   7        0.02      -17.50     24.96 o 
  -9   4   7       23.39        0.26     24.09 o 
  -8   4   7       49.01       84.82     24.42 o 
  -7   4   7       15.09       17.34     21.02 o 
  -6   4   7      300.34      290.42     33.35 o 
  -5   4   7       24.65       19.30     21.35 o 
  -4   4   7        0.06       -6.23     12.18 o 
  -3   4   7        0.31       -0.33     10.94 o 
  -2   4   7      277.88      264.66     17.19 o 
  -1   4   7       38.39       31.81      9.59 o 
   0   4   7      162.19      133.66     17.31 o 
   1   4   7      257.24      259.18     23.71 o 
   2   4   7       12.41       14.99     11.89 o 
   3   4   7      398.86      391.04     33.48 o 
   4   4   7       56.91       34.02     18.52 o 
   5   4   7       10.82        5.99     15.32 o 
   6   4   7        0.55      -19.95     21.77 o 
   7   4   7       18.13       -2.11     23.52 o 
   8   4   7       44.29       41.05     30.80 o 
   9   4   7        3.87       -6.62     27.47 o 
 -11   5   7        9.56        1.54     28.79 o 
 -10   5   7        0.04      -16.54     27.22 o 
  -9   5   7       30.81       85.98     37.23 o 
  -8   5   7        6.99        6.46     17.45 o 
  -7   5   7      101.97       92.87     24.76 o 
  -6   5   7       79.59       94.08     24.36 o 
  -5   5   7       85.42       83.05     19.61 o 
  -4   5   7       42.89       32.17     14.32 o 
  -3   5   7      108.47       89.73     18.41 o 
  -2   5   7        1.33       -0.14      7.88 o 
  -1   5   7       17.42       13.58      9.91 o 
   0   5   7      133.22      132.59     14.33 o 
   1   5   7     2213.34     2407.57     55.69 o 
   2   5   7      322.83      317.82     35.48 o 
   3   5   7      911.02      925.71     49.29 o 
   4   5   7      282.11      253.22     35.65 o 
   5   5   7        0.10       -0.49     17.94 o 
   6   5   7       79.76       72.00     26.30 o 
   7   5   7       31.21       22.65     24.18 o 
   8   5   7       18.83       19.27     28.84 o 
   9   5   7        0.01       -9.29     24.22 o 
 -11   6   7       13.77       46.73     34.44 o 
 -10   6   7       52.26       66.14     31.95 o 
  -9   6   7        3.24       -0.79     21.88 o 
  -8   6   7       18.03       26.20     20.36 o 
  -7   6   7        5.67        6.22     17.44 o 
  -6   6   7        3.68       -1.64     18.39 o 
  -5   6   7        3.47        6.54     14.70 o 
  -4   6   7       91.53       88.50     18.10 o 
  -3   6   7       53.55       30.42     14.26 o 
  -2   6   7       14.14       10.96      8.99 o 
  -1   6   7      117.41       84.16     11.75 o 
   0   6   7      368.58      389.88     23.21 o 
   1   6   7      524.53      497.44     33.95 o 
   2   6   7       55.31       41.83     15.83 o 
   3   6   7      283.65      310.01     29.45 o 
   4   6   7       18.44       17.69     16.71 o 
   5   6   7       25.20       11.79     16.58 o 
   6   6   7       41.47       20.15     25.69 o 
   7   6   7       12.65       15.30     23.52 o 
   8   6   7       65.36       38.03     29.60 o 
   9   6   7        3.96        8.22     31.54 o 
 -10   7   7       28.11       52.52     39.91 o 
  -9   7   7        0.15        5.52     49.92 o 
  -8   7   7        0.05        7.17     19.80 o 
  -7   7   7       11.01        3.25     17.94 o 
  -6   7   7       40.71       33.26     18.89 o 
  -5   7   7        0.49      -12.13     11.23 o 
  -4   7   7      164.62      168.03     23.90 o 
  -3   7   7        7.88        2.48     13.91 o 
  -2   7   7      165.86      163.29     15.67 o 
  -1   7   7        5.66        6.79      9.98 o 
   0   7   7      138.28      137.92     20.00 o 
   1   7   7      178.34      190.95     23.91 o 
   2   7   7     1274.14     1354.72     58.24 o 
   3   7   7       62.67       56.33     19.63 o 
   4   7   7      195.20      142.80     24.64 o 
   5   7   7        1.27       23.82     20.37 o 
   6   7   7       83.15       51.14     28.30 o 
   7   7   7       11.30      -13.17     22.07 o 
   8   7   7        4.09        2.61     25.55 o 
   9   7   7       15.05        4.32     28.62 o 
 -10   8   7       47.75       51.31     42.83 o 
  -9   8   7        6.38       26.51     26.44 o 
  -8   8   7        1.09       -1.18     21.29 o 
  -7   8   7       11.60        1.36     17.39 o 
  -6   8   7      202.29      184.21     28.19 o 
  -5   8   7       57.11       45.47     16.95 o 
  -4   8   7       12.40       10.96     14.95 o 
  -3   8   7        0.54       -5.75     13.36 o 
  -2   8   7      860.50      865.77     34.69 o 
  -1   8   7      322.63      320.52     24.40 o 
   0   8   7     1775.09     1774.71     61.01 o 
   1   8   7        1.99      -14.65     13.03 o 
   2   8   7      386.04      425.42     54.25 o 
   3   8   7      137.17      120.99     23.00 o 
   4   8   7      866.56      874.23     51.56 o 
   5   8   7      119.08      103.62     24.43 o 
   6   8   7       36.48       45.09     31.28 o 
   7   8   7        7.17        0.94     24.76 o 
   8   8   7       16.40       12.26     34.50 o 
   9   8   7        0.00       16.68     27.87 o 
 -10   9   7       44.89       59.15     31.38 o 
  -9   9   7       57.65       79.17     35.01 o 
  -8   9   7        8.65       18.05     21.02 o 
  -7   9   7       89.37      125.52     27.08 o 
  -6   9   7        4.41       -6.19     16.86 o 
  -5   9   7      145.35      134.54     22.56 o 
  -4   9   7        0.10      -13.48     13.79 o 
  -3   9   7       80.10       34.31     16.73 o 
  -2   9   7       65.28       60.11     12.26 o 
  -1   9   7       25.71       14.39     12.99 o 
   0   9   7       78.87       66.41     18.15 o 
   1   9   7      379.31      349.56     31.90 o 
   2   9   7       89.29       97.62     21.90 o 
   3   9   7      911.05      906.41     52.41 o 
   4   9   7        8.22        9.10     15.81 o 
   5   9   7      534.74      560.28     45.39 o 
   6   9   7       48.79       25.14     27.88 o 
   7   9   7        2.73       17.44     33.15 o 
   8   9   7        6.52       39.40     39.47 o 
   9   9   7       61.81       65.19     36.94 o 
 -10  10   7        0.03      -30.09     26.38 o 
  -9  10   7        8.31       15.04     28.68 o 
  -8  10   7       12.75        2.88     20.61 o 
  -7  10   7       13.53       -0.53     16.23 o 
  -6  10   7       62.24       33.75     18.26 o 
  -5  10   7      212.94      188.78     27.33 o 
  -4  10   7       35.81       26.72     20.02 o 
  -3  10   7      168.36      136.05     24.05 o 
  -2  10   7        2.95       -6.72     12.48 o 
  -1  10   7      351.04      313.68     29.43 o 
   0  10   7      888.60      920.17     46.84 o 
   1  10   7      316.44      348.21     32.26 o 
   2  10   7      153.10      144.25     24.74 o 
   3  10   7      547.12      554.34     42.00 o 
   4  10   7     1009.20     1156.11     62.68 o 
   5  10   7      100.17       90.05     25.75 o 
   6  10   7        0.73       24.90     27.80 o 
   7  10   7       86.36       76.27     39.52 o 
   8  10   7       88.50      142.57    109.28 o 
   9  10   7       14.11       29.95     31.90 o 
 -10  11   7        1.23      -14.02     28.41 o 
  -9  11   7        2.21       24.03     32.43 o 
  -8  11   7      162.83      167.50     34.71 o 
  -7  11   7        0.09      -14.16     18.07 o 
  -6  11   7      370.09      394.25     39.46 o 
  -5  11   7        7.75       10.14     16.49 o 
  -4  11   7       33.05       21.53     16.14 o 
  -3  11   7       20.99       22.78     19.15 o 
  -2  11   7      831.52      903.43     40.80 o 
  -1  11   7       51.49       60.08     15.69 o 
   0  11   7     1582.34     1573.46     62.84 o 
   1  11   7        0.42       10.43     16.71 o 
   2  11   7      694.40      699.25     46.45 o 
   3  11   7      123.29      108.08     24.08 o 
   4  11   7      244.70      309.62     38.69 o 
   5  11   7       62.47       84.81     25.47 o 
   6  11   7        9.92        0.31     26.86 o 
   7  11   7        0.34      -22.35     51.59 o 
   8  11   7       53.09      108.13     41.77 o 
  -9  12   7        0.45        9.73     33.45 o 
  -8  12   7       34.60       53.71     26.16 o 
  -7  12   7        6.11      -21.77     15.90 o 
  -6  12   7        0.07       -1.91     17.69 o 
  -5  12   7        2.23        9.44     18.26 o 
  -4  12   7      201.37      215.77     38.02 o 
  -3  12   7       65.82       61.94     29.78 o 
  -2  12   7        6.64        5.14     13.80 o 
  -1  12   7       59.41       30.20     15.94 o 
   0  12   7      244.33      218.52     27.73 o 
   1  12   7        0.33      -12.83     15.26 o 
   2  12   7        9.99       11.59     16.95 o 
   3  12   7        8.30       23.64     20.16 o 
   4  12   7      231.81      251.27     32.09 o 
   5  12   7       43.42       12.84     21.44 o 
   6  12   7       65.99       61.93     33.42 o 
   7  12   7        1.91       18.39     31.14 o 
   8  12   7       97.21      118.84     43.00 o 
  -9  13   7        0.88       32.03     27.33 o 
  -8  13   7        0.64        2.48     24.89 o 
  -7  13   7        2.08        7.13     20.30 o 
  -6  13   7        0.17      -14.49     19.79 o 
  -5  13   7        2.81       25.30     21.98 o 
  -4  13   7        4.97       10.99     19.28 o 
  -3  13   7       15.51        1.70     20.73 o 
  -2  13   7      187.03      178.26     23.09 o 
  -1  13   7        3.04        6.64     14.76 o 
   0  13   7      915.48      882.81     53.78 o 
   1  13   7      382.37      412.51     37.73 o 
   2  13   7       50.03       69.38     21.61 o 
   3  13   7       44.77       47.88     22.69 o 
   4  13   7        3.70        8.74     20.02 o 
   5  13   7       16.32       -0.27     21.05 o 
   6  13   7        7.02       -0.62     22.49 o 
   7  13   7        5.92       11.77     28.43 o 
   8  13   7       25.48       55.28     39.24 o 
  -9  14   7        8.08       12.96     25.48 o 
  -8  14   7        5.55       22.69     26.26 o 
  -7  14   7       46.99       49.09     21.54 o 
  -6  14   7       52.48       45.45     40.42 o 
  -5  14   7       13.81       33.62     25.32 o 
  -4  14   7      938.01     1049.13     75.64 o 
  -3  14   7      320.92      337.50     46.17 o 
  -2  14   7      188.57      168.13     22.07 o 
  -1  14   7        9.14        6.10     14.58 o 
   0  14   7       43.88       48.09     18.95 o 
   1  14   7      524.58      552.31     44.61 o 
   2  14   7        4.17        8.13     17.10 o 
   3  14   7       38.22       35.88     22.26 o 
   4  14   7       26.39       30.82     22.96 o 
   5  14   7        2.05        1.62     19.00 o 
   6  14   7      155.57      179.07     34.56 o 
   7  14   7        9.19       30.68     41.16 o 
  -8  15   7        5.96       13.54     30.01 o 
  -7  15   7       48.84       63.93     33.80 o 
  -6  15   7       44.99       31.64     25.79 o 
  -5  15   7        0.15       12.40     24.03 o 
  -4  15   7       13.50       28.02     23.32 o 
  -3  15   7       79.70       77.58     32.85 o 
  -2  15   7       47.75       40.30     17.97 o 
  -1  15   7       34.59       32.78     16.55 o 
   0  15   7       51.46       36.68     20.51 o 
   1  15   7      114.68      123.25     25.58 o 
   2  15   7       54.58       61.67     23.69 o 
   3  15   7       67.02       78.28     27.43 o 
   4  15   7        0.08       -8.81     18.95 o 
   5  15   7       17.85       25.03     20.81 o 
   6  15   7       87.45      135.71     31.76 o 
   7  15   7        0.21       10.98     31.08 o 
  -8  16   7        2.30       29.71     38.54 o 
  -7  16   7       17.78       23.38     28.66 o 
  -6  16   7       17.08       40.62     31.81 o 
  -5  16   7      151.28      181.25     37.35 o 
  -4  16   7        4.80       24.00     26.04 o 
  -3  16   7      390.49      390.59     51.54 o 
  -2  16   7       43.14       25.41     17.80 o 
  -1  16   7       21.81       28.87     16.97 o 
   0  16   7       23.93       25.48     21.62 o 
   1  16   7        9.73       -2.48     19.59 o 
   2  16   7        3.51       -6.83     19.51 o 
   3  16   7       14.81       11.97     22.31 o 
   4  16   7      130.48      140.76     31.57 o 
   5  16   7       20.19       25.96     25.09 o 
   6  16   7        3.56       -5.02     26.59 o 
   7  16   7      161.59      250.29     55.06 o 
  -8  17   7        7.82       -2.94     46.84 o 
  -7  17   7        0.66        1.42     32.33 o 
  -6  17   7        0.00       10.45     28.14 o 
  -5  17   7        1.31       10.87     23.24 o 
  -4  17   7       70.27       42.66     44.43 o 
  -3  17   7       12.39       26.88     29.85 o 
  -2  17   7        0.00        0.42     14.77 o 
  -1  17   7       17.13       15.84     18.72 o 
   0  17   7       77.80       58.92     20.86 o 
   1  17   7       13.37       18.52     20.07 o 
   2  17   7      259.04      279.47     35.96 o 
   3  17   7       28.68       50.53     23.17 o 
   4  17   7       18.53       40.47     23.57 o 
   5  17   7       34.09       40.00     25.12 o 
   6  17   7        4.66      -20.52     20.87 o 
  -7  18   7       30.66       12.31     34.93 o 
  -6  18   7        6.79        5.61     25.63 o 
  -5  18   7        5.62      -17.99     29.82 o 
  -4  18   7        4.87       19.33     27.11 o 
  -3  18   7        2.57      -23.30     19.87 o 
  -2  18   7       70.61       82.97     20.54 o 
  -1  18   7       75.11       75.82     21.46 o 
   0  18   7       28.55       44.96     20.78 o 
   1  18   7        5.51        1.96     19.11 o 
   2  18   7       22.39        7.50     18.93 o 
   3  18   7       16.59       21.08     20.51 o 
   4  18   7       41.82       49.21     26.56 o 
   5  18   7       33.69       25.54     26.78 o 
   6  18   7       11.97       -1.82     31.29 o 
  -6  19   7        1.53       19.79     28.91 o 
  -5  19   7        2.75       -1.03     31.76 o 
  -4  19   7       12.39      -23.24     25.02 o 
  -3  19   7       97.78      160.50     39.30 o 
  -2  19   7        3.31       17.11     18.75 o 
  -1  19   7        0.72        3.28     15.17 o 
   0  19   7        7.28        2.11     22.00 o 
   1  19   7       46.28       43.71     26.14 o 
   2  19   7        2.72       -3.95     22.86 o 
   3  19   7       40.62       58.54     26.41 o 
   4  19   7        0.33      -17.18     21.69 o 
   5  19   7        0.58       -6.88     25.94 o 
  -6  20   7        0.08       42.92     35.82 o 
  -5  20   7        1.57        2.25     28.70 o 
  -4  20   7        2.89       -6.14     23.13 o 
  -3  20   7        2.51        7.32     32.05 o 
  -2  20   7        0.01        0.07     17.54 o 
  -1  20   7      119.83      143.10     26.24 o 
   0  20   7        1.53        0.34     25.28 o 
   1  20   7       32.91       59.52     25.45 o 
   2  20   7        0.58      -20.63     24.91 o 
   3  20   7       53.58       69.24     29.91 o 
   4  20   7        8.79       10.30     27.09 o 
  -5  21   7        1.14      -10.29     33.73 o 
  -4  21   7        2.70       -3.40     28.24 o 
  -3  21   7        4.04        4.81     27.82 o 
  -2  21   7        0.00        7.40     20.35 o 
  -1  21   7        1.32      -14.93     19.40 o 
   0  21   7        7.48      -12.19     25.58 o 
   1  21   7       26.54       36.51     28.31 o 
   2  21   7        2.26       -4.52     25.04 o 
   3  21   7       31.87       65.65     27.46 o 
  -4  22   7        2.30       27.69     36.94 o 
  -3  22   7       14.38       43.44     32.33 o 
  -2  22   7       11.76       -1.68     21.35 o 
  -1  22   7       28.58       66.79     24.13 o 
   0  22   7        5.97       14.78     25.98 o 
   1  22   7        6.00       14.87     28.25 o 
   2  22   7        0.63        1.76     24.59 o 
  -2  23   7        1.07       15.94     20.82 o 
  -1  23   7       14.32       39.61     25.89 o 
   0  23   7        1.04       -3.70     21.35 o 
 -10   0   8       16.55       18.47     39.75 o 
  -8   0   8        9.46       14.05     33.19 o 
  -6   0   8      139.39       97.03     38.14 o 
  -4   0   8      889.21     1023.84     91.28 o 
  -2   0   8      668.15      536.14     63.04 o 
   0   0   8        2.60        1.74     12.40 o 
   2   0   8      411.07      366.04     54.60 o 
   4   0   8        0.21       -3.67     19.59 o 
   6   0   8      473.74      487.03     80.43 o 
   8   0   8       54.60      148.29     54.07 o 
 -10   1   8       54.30       60.73     31.42 o 
  -9   1   8       58.91      106.35     40.91 o 
  -8   1   8        1.47       -2.12     25.13 o 
  -7   1   8      255.75      361.93     57.88 o 
  -6   1   8       23.15       27.17     20.94 o 
  -5   1   8       11.79       22.52     20.88 o 
  -4   1   8      110.35      129.03     27.11 o 
  -3   1   8       33.63       24.68     16.08 o 
  -2   1   8      241.79      218.39     31.32 o 
  -1   1   8        7.26       -1.30      9.77 o 
   0   1   8       20.15        3.62     10.49 o 
   1   1   8       50.63       41.66     13.19 o 
   2   1   8       12.79       -2.92     11.56 o 
   3   1   8        2.88       -2.68     16.35 o 
   4   1   8      573.93      546.17     34.68 o 
   5   1   8       65.13       54.66     26.91 o 
   6   1   8       96.37      138.98     38.61 o 
   7   1   8       70.66       83.49     38.48 o 
   8   1   8       69.34       75.74     36.57 o 
   9   1   8        1.74      -10.19     26.50 o 
 -10   2   8       47.78       70.37     40.82 o 
  -9   2   8       75.14      112.07     34.45 o 
  -8   2   8       12.52       10.30     25.28 o 
  -7   2   8        3.84       -1.56     20.94 o 
  -6   2   8      811.99      933.66     67.75 o 
  -5   2   8      171.22      155.64     32.94 o 
  -4   2   8       15.28       23.04     17.72 o 
  -3   2   8      139.19      134.75     27.59 o 
  -2   2   8      216.34      185.83     27.91 o 
  -1   2   8      116.58       53.42     17.82 o 
   0   2   8      347.77      383.31     22.53 o 
   1   2   8       27.20       18.15     10.87 o 
   2   2   8        2.10      -10.59     11.15 o 
   3   2   8       23.15        9.38     17.07 o 
   4   2   8        0.02       -3.25     12.16 o 
   5   2   8      287.78      286.49     41.98 o 
   6   2   8        4.12       27.76     25.11 o 
   7   2   8       47.22      102.38     32.99 o 
   8   2   8       27.30       44.00     31.63 o 
   9   2   8        0.94       10.77     44.83 o 
 -10   3   8       23.54       56.85     39.23 o 
  -9   3   8       13.72        2.01     24.33 o 
  -8   3   8       10.40        5.72     19.26 o 
  -7   3   8       10.75       -3.22     19.50 o 
  -6   3   8      306.81      385.14     65.98 o 
  -5   3   8       38.29       54.14     27.02 o 
  -4   3   8       19.10        8.53     21.55 o 
  -3   3   8        5.90       -6.47     15.23 o 
  -2   3   8      298.08      288.76     34.08 o 
  -1   3   8       47.63       31.13     12.22 o 
   0   3   8      172.66      173.92     16.62 o 
   1   3   8        8.20        9.07     11.91 o 
   2   3   8      315.65      372.00     33.51 o 
   3   3   8       38.67       40.12     17.93 o 
   4   3   8      108.94       85.75     22.87 o 
   5   3   8      246.44      227.84     38.18 o 
   6   3   8      112.73      138.95     37.20 o 
   7   3   8       10.37        8.46     27.05 o 
   8   3   8       12.48       46.45     32.14 o 
   9   3   8      143.60      171.80     45.32 o 
 -10   4   8        0.06      -20.47     29.30 o 
  -9   4   8       34.56       42.67     40.82 o 
  -8   4   8       20.53       46.86     25.12 o 
  -7   4   8       11.72       16.46     20.31 o 
  -6   4   8       50.44       41.09     22.42 o 
  -5   4   8      302.70      275.48     32.18 o 
  -4   4   8      411.60      396.36     36.38 o 
  -3   4   8      254.50      290.27     30.10 o 
  -2   4   8      633.75      632.54     40.60 o 
  -1   4   8        0.44       -0.56     10.77 o 
   0   4   8      113.10      103.11     14.46 o 
   1   4   8       86.85       55.62     17.65 o 
   2   4   8      343.52      311.29     31.47 o 
   3   4   8       28.17       24.19     15.38 o 
   4   4   8      117.20      142.56     25.52 o 
   5   4   8       54.61       35.63     25.55 o 
   6   4   8        4.25        0.38     20.38 o 
   7   4   8       45.86       45.10     25.59 o 
   8   4   8        0.35      -12.32     26.88 o 
   9   4   8        1.60        1.93     38.85 o 
 -10   5   8       13.31       49.96     35.42 o 
  -9   5   8        0.11       22.25     29.39 o 
  -8   5   8       36.72       46.97     25.43 o 
  -7   5   8        2.22       -6.39     19.93 o 
  -6   5   8        2.38       -7.93     19.47 o 
  -5   5   8      286.72      273.93     32.46 o 
  -4   5   8      333.89      316.62     31.71 o 
  -3   5   8       39.02        1.15     15.70 o 
  -2   5   8      290.16      258.78     27.31 o 
  -1   5   8       84.66       75.34     14.85 o 
   0   5   8      978.19     1138.46     43.52 o 
   1   5   8       88.08       99.76     21.01 o 
   2   5   8      313.70      325.99     30.23 o 
   3   5   8       28.02       22.85     14.51 o 
   4   5   8       72.42       66.05     20.44 o 
   5   5   8       29.46       21.28     18.03 o 
   6   5   8        3.14       22.38     23.66 o 
   7   5   8        3.77       -2.09     24.60 o 
   8   5   8        0.28        7.65     28.46 o 
   9   5   8       39.17       19.70     29.90 o 
 -10   6   8        0.89      -15.25     29.59 o 
  -9   6   8        0.76       12.58     27.68 o 
  -8   6   8        5.72        1.56     20.48 o 
  -7   6   8        0.09      -10.91     14.46 o 
  -6   6   8       74.28       74.12     21.97 o 
  -5   6   8      180.29      173.34     28.57 o 
  -4   6   8        0.01        3.60     14.74 o 
  -3   6   8      700.08      682.13     43.30 o 
  -2   6   8      353.44      375.08     31.72 o 
  -1   6   8     1159.09     1088.57    155.62 o 
   0   6   8      176.75      145.84     18.91 o 
   1   6   8       90.46       87.90     20.01 o 
   2   6   8       29.51       25.89     17.13 o 
   3   6   8      331.34      316.61     32.54 o 
   4   6   8      155.32      133.01     25.31 o 
   5   6   8      103.57      106.85     22.29 o 
   6   6   8        9.77        8.12     25.76 o 
   7   6   8        5.86       11.96     25.02 o 
   8   6   8        0.01      -16.34     27.40 o 
   9   6   8       41.39       66.97     37.98 o 
 -10   7   8        3.03        8.41     33.59 o 
  -9   7   8        1.60       -7.91     26.59 o 
  -8   7   8        0.02       -7.29     17.75 o 
  -7   7   8        0.96        2.39     17.56 o 
  -6   7   8        6.73        8.91     15.39 o 
  -5   7   8       34.46       27.38     19.29 o 
  -4   7   8       44.40       55.93     21.25 o 
  -3   7   8      157.03      146.66     23.90 o 
  -2   7   8       76.69       79.16     20.28 o 
  -1   7   8      507.30      390.07     32.31 o 
   0   7   8      180.18      167.02     20.57 o 
   1   7   8      607.18      630.93     42.45 o 
   2   7   8        0.02      -16.93     14.78 o 
   3   7   8      224.44      270.43     32.83 o 
   4   7   8       97.66       74.38     21.34 o 
   5   7   8        0.12      -14.93     16.38 o 
   6   7   8       12.20       -0.88     21.11 o 
   7   7   8       75.10       77.44     30.55 o 
   8   7   8        3.68        8.36     37.51 o 
 -10   8   8       17.90        6.40     33.35 o 
  -9   8   8        5.16       16.52     28.29 o 
  -8   8   8        5.67        6.33     20.74 o 
  -7   8   8        2.00       -4.18     18.78 o 
  -6   8   8        1.64       -9.24     17.19 o 
  -5   8   8        0.19      -11.68     18.54 o 
  -4   8   8      250.23      241.49     29.09 o 
  -3   8   8        5.41        3.88     14.52 o 
  -2   8   8      569.71      563.09     53.17 o 
  -1   8   8      312.46      320.41     30.50 o 
   0   8   8      164.85      143.89     19.22 o 
   1   8   8      409.03      375.02     33.54 o 
   2   8   8      120.03       90.27     22.08 o 
   3   8   8      256.27      297.77     34.02 o 
   4   8   8       14.01       15.96     18.91 o 
   5   8   8        7.28       -1.28     18.44 o 
   6   8   8       44.34       61.98     28.39 o 
   7   8   8       91.16       98.66     61.10 o 
   8   8   8        9.89      -28.55     34.97 o 
 -10   9   8        0.68       14.74     30.38 o 
  -9   9   8       22.32       47.00     35.49 o 
  -8   9   8        0.11       13.71     18.10 o 
  -7   9   8        4.39       16.76     22.36 o 
  -6   9   8       14.76        7.59     21.07 o 
  -5   9   8        4.90       -5.75     17.16 o 
  -4   9   8      104.96       64.08     21.74 o 
  -3   9   8        4.15      -10.83     21.05 o 
  -2   9   8       60.29       34.07     25.05 o 
  -1   9   8       38.98       54.78     15.57 o 
   0   9   8      234.98      184.67     22.46 o 
   1   9   8      364.79      406.71     35.66 o 
   2   9   8      240.53      231.83     31.37 o 
   3   9   8       71.53       57.38     23.02 o 
   4   9   8       23.42       40.48     23.23 o 
   5   9   8       47.92       19.80     23.11 o 
   6   9   8       41.48       51.12     31.02 o 
   7   9   8        2.89      -22.95     32.46 o 
   8   9   8       26.86       22.76     34.41 o 
  -9  10   8       31.41       44.89     31.07 o 
  -8  10   8        0.00      -13.74     18.71 o 
  -7  10   8        2.19       -5.04     17.71 o 
  -6  10   8       19.36       13.34     17.06 o 
  -5  10   8       65.11       57.92     19.71 o 
  -4  10   8       12.92       35.60     30.11 o 
  -3  10   8        3.36      -11.35     17.46 o 
  -2  10   8       80.14       93.45     27.96 o 
  -1  10   8      973.10      972.04     43.87 o 
   0  10   8      294.83      259.83     33.61 o 
   1  10   8        4.30       -0.66     15.85 o 
   2  10   8       76.38       82.64     25.13 o 
   3  10   8       73.82       81.19     23.89 o 
   4  10   8        0.02        4.02     17.06 o 
   5  10   8       42.89       34.46     25.08 o 
   6  10   8       38.25       57.74     44.43 o 
   7  10   8      104.50       74.51     35.59 o 
   8  10   8       16.31       40.62     41.72 o 
  -9  11   8        0.57       -9.56     33.58 o 
  -8  11   8       86.82       83.45     27.59 o 
  -7  11   8       29.21       39.66     23.24 o 
  -6  11   8      203.98      240.86     33.19 o 
  -5  11   8       64.28       49.21     24.95 o 
  -4  11   8        0.00        9.13     26.18 o 
  -3  11   8      201.53      228.97     47.65 o 
  -2  11   8        0.56      -14.98     19.00 o 
  -1  11   8       42.67       33.47     16.23 o 
   0  11   8      225.64      221.68     28.37 o 
   1  11   8      378.90      385.40     37.09 o 
   2  11   8      383.87      430.16     39.09 o 
   3  11   8      137.33      108.50     25.34 o 
   4  11   8      439.15      479.62     44.50 o 
   5  11   8       25.02        8.23     22.30 o 
   6  11   8        0.75       -3.39     27.97 o 
   7  11   8        6.06        1.83     30.89 o 
   8  11   8        8.93       13.90     31.70 o 
  -9  12   8       28.15       63.04     36.37 o 
  -8  12   8        2.74      -10.81     25.44 o 
  -7  12   8        5.30       30.65     20.53 o 
  -6  12   8        2.38       -6.91     19.97 o 
  -5  12   8      136.43      190.46     40.10 o 
  -4  12   8        1.24        3.30     27.64 o 
  -3  12   8      173.77      171.31     49.39 o 
  -2  12   8       60.73      104.91     63.44 o 
  -1  12   8       79.70       76.21     19.05 o 
   0  12   8      177.57      197.69     27.48 o 
   1  12   8       76.82       57.13     21.69 o 
   2  12   8       32.82       35.39     22.74 o 
   3  12   8       51.05       53.97     24.02 o 
   4  12   8      132.65      115.18     26.99 o 
   5  12   8      188.38      212.85     34.99 o 
   6  12   8        0.05       -2.95     35.49 o 
   7  12   8      117.72      288.45     53.62 o 
  -8  13   8        0.00        7.47     25.47 o 
  -7  13   8       88.62      182.49     43.02 o 
  -6  13   8        5.46      -10.66     24.59 o 
  -5  13   8        0.12      -21.94     22.91 o 
  -4  13   8        0.03       -0.43     21.60 o 
  -3  13   8       16.04       28.21     28.33 o 
  -2  13   8      185.43      210.12     39.09 o 
  -1  13   8      147.63      161.14     21.98 o 
   0  13   8        2.85        6.64     17.71 o 
   1  13   8      514.39      523.89     43.36 o 
   2  13   8       16.80        6.89     21.40 o 
   3  13   8      291.18      297.06     38.16 o 
   4  13   8       27.71       34.82     22.54 o 
   5  13   8      100.11      114.51     29.87 o 
   6  13   8       18.51       24.53     33.66 o 
   7  13   8        6.10       34.09     31.18 o 
  -8  14   8       15.27      -12.45     48.85 o 
  -7  14   8        7.98       -4.61     31.23 o 
  -6  14   8        5.82        5.05     26.26 o 
  -5  14   8       21.16       20.58     31.23 o 
  -4  14   8      521.70      568.46     58.95 o 
  -3  14   8       13.04       28.83     25.52 o 
  -2  14   8       87.90      108.51     35.38 o 
  -1  14   8       51.31       62.92     18.55 o 
   0  14   8        3.98       -0.58     15.21 o 
   1  14   8       15.75       11.71     19.84 o 
   2  14   8        2.62        3.62     20.24 o 
   3  14   8      451.49      464.03     44.79 o 
   4  14   8        8.63       30.63     23.42 o 
   5  14   8        3.66       -9.81     19.28 o 
   6  14   8       51.01       76.93     35.24 o 
   7  14   8       22.21      -19.01     38.66 o 
  -8  15   8       22.12       36.54     52.73 o 
  -7  15   8        1.79       11.28     27.80 o 
  -6  15   8       15.64        3.93     22.71 o 
  -5  15   8       19.59       34.75     28.00 o 
  -4  15   8        2.75       14.21     23.56 o 
  -3  15   8       42.84       87.14     35.35 o 
  -2  15   8       72.34       95.15     35.22 o 
  -1  15   8        3.49        5.15     16.25 o 
   0  15   8       54.91       68.92     23.77 o 
   1  15   8       23.15       37.78     20.47 o 
   2  15   8      122.33      125.39     27.22 o 
   3  15   8       65.57       72.92     26.39 o 
   4  15   8      171.57      174.08     33.84 o 
   5  15   8       25.90       22.64     23.06 o 
   6  15   8       28.74       17.29     38.64 o 
  -7  16   8       10.18       20.18     31.47 o 
  -6  16   8        1.34       -0.20     25.53 o 
  -5  16   8       26.95       73.74     35.23 o 
  -4  16   8        7.53       -7.91     28.94 o 
  -3  16   8      134.64      111.93     48.58 o 
  -2  16   8      112.71      108.45     30.69 o 
  -1  16   8       64.28       61.85     21.44 o 
   0  16   8       91.60       96.34     25.21 o 
   1  16   8        3.18       -9.80     22.34 o 
   2  16   8        0.04       28.47     24.44 o 
   3  16   8       88.00       93.88     29.58 o 
   4  16   8       16.94        7.00     23.36 o 
   5  16   8        1.06        9.36     27.87 o 
   6  16   8        3.17       13.35     39.75 o 
  -7  17   8        3.28       24.01     30.52 o 
  -6  17   8       47.60       75.65     34.99 o 
  -5  17   8        0.27       29.39     29.41 o 
  -4  17   8       22.61       26.56     29.06 o 
  -3  17   8        0.02       23.34     25.17 o 
  -2  17   8        0.67      -21.29     20.10 o 
  -1  17   8       20.27        9.80     21.62 o 
   0  17   8        2.46        4.92     20.28 o 
   1  17   8       56.47       72.03     24.23 o 
   2  17   8       32.48       39.80     22.48 o 
   3  17   8       30.31       20.25     21.15 o 
   4  17   8       16.14       24.21     28.54 o 
   5  17   8       29.94       17.98     26.09 o 
  -6  18   8       11.67       37.55     36.61 o 
  -5  18   8       39.97        9.79     25.63 o 
  -4  18   8        2.95      -18.13     22.69 o 
  -3  18   8       17.87       29.26     29.39 o 
  -2  18   8        0.38      -16.37     24.38 o 
  -1  18   8       43.05       85.87     27.97 o 
   0  18   8       12.79       29.12     21.12 o 
   1  18   8        0.13        1.06     19.45 o 
   2  18   8       29.66       17.40     25.17 o 
   3  18   8        1.55      -10.76     37.05 o 
   4  18   8        7.78       38.20     31.53 o 
   5  18   8        2.04        0.33     26.22 o 
  -5  19   8       41.31       28.92     57.48 o 
  -4  19   8        5.11       -8.17     26.10 o 
  -3  19   8        8.54      -19.71     22.95 o 
  -2  19   8        1.72        7.84     32.46 o 
  -1  19   8       15.93        1.25     17.78 o 
   0  19   8       22.40       22.40     23.78 o 
   1  19   8       13.39       15.26     26.35 o 
   2  19   8       87.77      103.85     28.24 o 
   3  19   8       20.13        3.79     24.13 o 
   4  19   8        0.69       23.90     31.05 o 
  -4  20   8        1.48        0.21     28.84 o 
  -3  20   8        2.39        6.52     27.00 o 
  -2  20   8       60.54       87.47     39.44 o 
  -1  20   8        6.81       11.66     23.22 o 
   0  20   8       66.60      103.41     25.17 o 
   1  20   8        0.19      -20.51     23.47 o 
   2  20   8       19.94       10.15     22.35 o 
   3  20   8        1.57       28.63     26.87 o 
  -3  21   8        0.10       15.81     30.61 o 
  -2  21   8        0.53       17.51     32.18 o 
  -1  21   8        3.02        8.71     49.79 o 
   0  21   8       16.53       47.37     22.78 o 
   1  21   8       48.12       21.19     27.95 o 
   2  21   8       19.84       47.59     28.56 o 
  -9   0   9        4.78       -6.02     34.93 o 
  -7   0   9       36.25       23.82     33.06 o 
  -5   0   9      157.80      198.61     45.10 o 
  -3   0   9      520.41      481.00     63.57 o 
  -1   0   9        2.60      -12.98     22.48 o 
   1   0   9        1.25       -0.49     18.90 o 
   3   0   9        5.92       -2.91     22.85 o 
   5   0   9      251.83      366.04     71.47 o 
   7   0   9      149.43      160.07     55.01 o 
 -10   1   9       71.75       87.25     36.39 o 
  -9   1   9       87.84      149.74     41.98 o 
  -8   1   9      325.13      375.23     51.56 o 
  -7   1   9      197.43      223.06     41.77 o 
  -6   1   9      125.52      156.00     34.99 o 
  -5   1   9       12.40       -0.27     24.23 o 
  -4   1   9        5.18      -11.16     17.39 o 
  -3   1   9      202.05      213.36     32.77 o 
  -2   1   9       18.11       12.75     19.82 o 
  -1   1   9        5.89        2.65     18.31 o 
   0   1   9       31.90       31.84     17.95 o 
   1   1   9        0.91        5.21     11.85 o 
   2   1   9       70.22       55.38     13.54 o 
   3   1   9      438.22      515.42     35.31 o 
   4   1   9        4.99       10.45     15.95 o 
   5   1   9       58.48       67.84     31.55 o 
   6   1   9        9.26       16.04     23.54 o 
   7   1   9       12.68       47.22     36.45 o 
   8   1   9        0.15      -21.20     36.33 o 
 -10   2   9        0.16       -5.25     26.54 o 
  -9   2   9        0.71       34.35     33.47 o 
  -8   2   9       98.52       91.70     31.18 o 
  -7   2   9        8.10       -2.71     20.75 o 
  -6   2   9        2.25        2.30     19.33 o 
  -5   2   9        8.16        1.26     20.92 o 
  -4   2   9      160.35      166.69     29.09 o 
  -3   2   9       98.10       91.05     35.33 o 
  -2   2   9       98.28      109.24     25.79 o 
  -1   2   9      255.45      236.24     32.22 o 
   0   2   9        9.75        8.15     13.75 o 
   1   2   9       13.14       -4.47     11.14 o 
   2   2   9       40.02       30.89     18.79 o 
   3   2   9      111.91       83.03     22.12 o 
   4   2   9       59.28       50.18     16.51 o 
   5   2   9        1.42      -14.01     22.46 o 
   6   2   9      105.22      142.42     40.57 o 
   7   2   9       78.46       88.92     36.40 o 
   8   2   9       16.48       36.21     32.28 o 
 -10   3   9        1.01        8.51     35.79 o 
  -9   3   9        1.99       -1.32     23.97 o 
  -8   3   9       17.82       49.27     24.45 o 
  -7   3   9        6.47        1.13     17.93 o 
  -6   3   9       32.81       51.04     24.65 o 
  -5   3   9       30.21       12.27     22.90 o 
  -4   3   9       66.07       57.09     22.02 o 
  -3   3   9      200.26      223.41     34.98 o 
  -2   3   9       30.06        7.27     14.75 o 
  -1   3   9      174.52      143.65     21.90 o 
   0   3   9        1.72        0.72     14.68 o 
   1   3   9      164.58      176.93     21.46 o 
   2   3   9      202.01      130.68     23.75 o 
   3   3   9        1.08        6.56     16.82 o 
   4   3   9      249.78      216.02     30.20 o 
   5   3   9       36.07       40.34     33.99 o 
   6   3   9        4.25        4.20     32.46 o 
   7   3   9       38.57       51.88     29.99 o 
   8   3   9      131.33       96.48     40.87 o 
 -10   4   9       16.39       43.47     31.36 o 
  -9   4   9       23.61       58.01     32.84 o 
  -8   4   9        6.09        7.51     21.56 o 
  -7   4   9       14.85        4.89     18.78 o 
  -6   4   9        1.46        2.22     19.04 o 
  -5   4   9        5.45       22.97     17.83 o 
  -4   4   9      102.11      153.00     25.50 o 
  -3   4   9        0.48       -3.13     15.94 o 
  -2   4   9        0.42        0.39     14.64 o 
  -1   4   9      255.76      276.19     28.97 o 
   0   4   9        6.28       13.26     18.23 o 
   1   4   9       39.56       38.27     15.30 o 
   2   4   9       85.82      105.04     22.77 o 
   3   4   9      161.16      159.73     27.35 o 
   4   4   9       34.84       31.96     18.26 o 
   5   4   9        3.72       11.68     24.41 o 
   6   4   9        0.03      -13.48     26.29 o 
   7   4   9       10.34       21.73     37.22 o 
   8   4   9        0.22        2.58     32.97 o 
  -9   5   9       36.25       39.75     31.82 o 
  -8   5   9       10.83      -12.46     20.61 o 
  -7   5   9        6.06       13.82     23.06 o 
  -6   5   9       31.56       25.97     21.24 o 
  -5   5   9       19.35       21.96     19.06 o 
  -4   5   9      202.12      188.04     27.13 o 
  -3   5   9        5.40       -3.89     15.98 o 
  -2   5   9      507.78      467.70     42.93 o 
  -1   5   9      715.02      771.03     82.58 o 
   0   5   9       12.57       15.26     24.44 o 
   1   5   9      219.94      221.65     24.00 o 
   2   5   9        0.17      -13.60     14.79 o 
   3   5   9       18.60        0.55     17.74 o 
   4   5   9       31.01       24.92     19.80 o 
   5   5   9        2.22       10.42     24.03 o 
   6   5   9       17.71       19.06     34.02 o 
   7   5   9       17.04       -5.50     34.49 o 
   8   5   9       34.76       45.21     41.78 o 
  -9   6   9        0.16       20.23     29.53 o 
  -8   6   9        6.73       11.60     20.25 o 
  -7   6   9        0.02       -9.79     18.17 o 
  -6   6   9        0.78       -2.50     18.35 o 
  -5   6   9       39.32       42.12     19.34 o 
  -4   6   9       25.84       20.19     18.86 o 
  -3   6   9       45.11       48.06     19.54 o 
  -2   6   9       20.24       37.47     37.61 o 
  -1   6   9      305.24      350.87     52.66 o 
   0   6   9       43.17       22.12     20.92 o 
   1   6   9       12.59       12.28     14.59 o 
   2   6   9       53.37       41.13     19.37 o 
   3   6   9      112.47      124.67     24.17 o 
   4   6   9       29.25       42.41     25.03 o 
   5   6   9       86.77       95.84     32.02 o 
   6   6   9       23.62       53.08     31.42 o 
   7   6   9        8.36        2.73     23.99 o 
   8   6   9        4.43      -14.87     35.42 o 
  -9   7   9       11.71       -8.08     39.08 o 
  -8   7   9       10.80        3.53     22.65 o 
  -7   7   9       41.70       21.52     20.97 o 
  -6   7   9        4.99      -16.77     15.42 o 
  -5   7   9       44.40       50.25     21.16 o 
  -4   7   9       39.42       25.17     19.75 o 
  -3   7   9        0.05       -1.64     22.20 o 
  -2   7   9        0.41       20.88     20.74 o 
  -1   7   9      346.00      365.57     47.43 o 
   0   7   9      963.96     1111.35     75.03 o 
   1   7   9       23.34       14.38     17.93 o 
   2   7   9      432.38      549.51     42.95 o 
   3   7   9       69.52       60.09     22.08 o 
   4   7   9        9.57       -0.08     16.78 o 
   5   7   9       44.97       64.11     30.93 o 
   6   7   9       17.09       16.91     31.13 o 
   7   7   9        0.52       -6.05     24.96 o 
  -9   8   9        0.20        3.30     30.03 o 
  -8   8   9        1.44      -10.90     25.63 o 
  -7   8   9        1.82       -3.88     19.95 o 
  -6   8   9       14.95       14.97     23.18 o 
  -5   8   9       30.01       23.72     21.43 o 
  -4   8   9       26.87        8.81     35.60 o 
  -3   8   9        1.60       -9.70     24.19 o 
  -2   8   9      296.46      328.15     45.40 o 
  -1   8   9      117.06      109.60     43.56 o 
   0   8   9       26.14       39.86     26.37 o 
   1   8   9      343.44      324.61     39.99 o 
   2   8   9       12.63       12.48     18.11 o 
   3   8   9        1.74       16.90     15.92 o 
   4   8   9      143.35      166.93     29.93 o 
   5   8   9        2.73        6.69     23.25 o 
   6   8   9        0.06        4.90     27.30 o 
   7   8   9        2.32        6.54     35.35 o 
  -9   9   9       23.40       20.85     34.47 o 
  -8   9   9        0.24        1.80     22.05 o 
  -7   9   9       52.43       56.47     25.29 o 
  -6   9   9        0.01        0.01     19.67 o 
  -5   9   9        1.60        3.31     18.26 o 
  -4   9   9      109.59      132.69     34.44 o 
  -3   9   9       16.98        0.10     21.02 o 
  -2   9   9       46.74       63.27     26.15 o 
  -1   9   9      279.66      272.37     44.49 o 
   0   9   9      224.77      295.21     45.38 o 
   1   9   9      359.65      322.11     38.45 o 
   2   9   9       32.40       47.72     22.32 o 
   3   9   9      363.07      357.45     37.96 o 
   4   9   9       15.49        0.62     20.71 o 
   5   9   9       32.84       23.87     23.62 o 
   6   9   9        0.40       19.66     26.64 o 
   7   9   9        4.65       -5.23     29.54 o 
  -9  10   9        5.26       12.01     34.09 o 
  -8  10   9        1.89        8.44     22.75 o 
  -7  10   9        1.34        2.42     22.78 o 
  -6  10   9       60.62       58.55     28.40 o 
  -5  10   9       12.82       20.74     26.69 o 
  -4  10   9       18.79        9.70     22.41 o 
  -3  10   9       39.82       54.45     25.36 o 
  -2  10   9       43.58       57.38     26.54 o 
  -1  10   9      498.61      467.95     53.34 o 
   0  10   9       15.11      -11.19     22.54 o 
   1  10   9       93.78       92.90     23.36 o 
   2  10   9       28.82       15.82     21.51 o 
   3  10   9       30.01       23.88     20.67 o 
   4  10   9       33.34       38.03     21.61 o 
   5  10   9      125.76      148.89     32.76 o 
   6  10   9       54.67       55.20     30.71 o 
   7  10   9       12.07       26.55     32.15 o 
  -8  11   9       19.40       52.38     29.16 o 
  -7  11   9        0.38       18.18     21.32 o 
  -6  11   9      101.10      113.91     35.08 o 
  -5  11   9       50.03       22.93     26.17 o 
  -4  11   9       33.10       10.02     24.14 o 
  -3  11   9        0.95      -12.43     19.38 o 
  -2  11   9       97.63       79.13     27.96 o 
  -1  11   9        0.15      -19.24     21.44 o 
   0  11   9       82.66       89.11     34.12 o 
   1  11   9      133.87       85.42     23.30 o 
   2  11   9       31.60       21.10     20.38 o 
   3  11   9       14.01        6.67     22.63 o 
   4  11   9      375.33      467.57     46.87 o 
   5  11   9       17.92       -1.87     18.42 o 
   6  11   9       61.00       67.06     36.22 o 
   7  11   9        0.87      -13.28     32.70 o 
  -8  12   9        0.22        2.48     33.83 o 
  -7  12   9        8.37       -0.10     25.36 o 
  -6  12   9       46.78       62.82     32.36 o 
  -5  12   9       48.73       44.85     30.30 o 
  -4  12   9       37.15       29.43     32.40 o 
  -3  12   9       67.01       29.54     50.72 o 
  -2  12   9       39.75       63.50     30.39 o 
  -1  12   9        3.66       -3.57     28.50 o 
   0  12   9        0.89       -9.43     22.76 o 
   1  12   9        4.56       -8.04     18.07 o 
   2  12   9        5.87      -14.22     17.77 o 
   3  12   9       69.34       71.17     24.52 o 
   4  12   9       91.76       81.83     27.20 o 
   5  12   9       34.84       46.50     25.93 o 
   6  12   9       45.12      120.71     52.60 o 
  -8  13   9        1.40      -12.58     47.78 o 
  -7  13   9        9.55       24.31     25.60 o 
  -6  13   9       12.90       18.36     32.71 o 
  -5  13   9       38.57       31.87     28.57 o 
  -4  13   9       40.29       35.26     26.09 o 
  -3  13   9       83.32       53.94     27.30 o 
  -2  13   9        3.23        8.65     23.47 o 
  -1  13   9       16.08        7.77     24.68 o 
   0  13   9       17.43       24.71     31.65 o 
   1  13   9        0.00       10.11     21.40 o 
   2  13   9       20.59       28.22     21.38 o 
   3  13   9       17.34       14.07     24.35 o 
   4  13   9       55.48       85.66     27.12 o 
   5  13   9       58.44       85.20     31.68 o 
   6  13   9        1.24        2.48     30.60 o 
  -7  14   9        4.31       19.50     30.83 o 
  -6  14   9        4.80      -13.45     30.96 o 
  -5  14   9       47.51       55.83     30.18 o 
  -4  14   9       12.43       22.82     41.42 o 
  -3  14   9       31.08       44.36     27.49 o 
  -2  14   9       23.05       11.33     26.04 o 
  -1  14   9       63.80       54.12     28.12 o 
   0  14   9       27.32       42.09     28.25 o 
   1  14   9       59.68       31.28     23.49 o 
   2  14   9      104.73      132.68     29.46 o 
   3  14   9      102.84      116.67     38.62 o 
   4  14   9        1.04        3.72     22.82 o 
   5  14   9        0.83       26.82     26.00 o 
  -7  15   9       21.94       34.16     32.29 o 
  -6  15   9        4.24       -2.35     23.95 o 
  -5  15   9        8.44       23.89     30.49 o 
  -4  15   9       14.79       16.29     25.00 o 
  -3  15   9        9.34        7.29     25.77 o 
  -2  15   9       43.01       26.66     33.22 o 
  -1  15   9      109.89       68.62     29.22 o 
   0  15   9       11.59       16.67     26.44 o 
   1  15   9       74.63       68.35     22.01 o 
   2  15   9        4.94       10.52     22.31 o 
   3  15   9      238.64      358.55     43.40 o 
   4  15   9       38.62       51.36     24.98 o 
   5  15   9       63.59      103.10     29.86 o 
  -6  16   9        7.59        5.64     29.82 o 
  -5  16   9       32.57       13.48     30.32 o 
  -4  16   9       75.56       72.46     33.18 o 
  -3  16   9      185.61      254.55     47.92 o 
  -2  16   9      162.33      188.33     40.30 o 
  -1  16   9       52.25       12.42     33.92 o 
   0  16   9       10.76       16.51     33.40 o 
   1  16   9        3.10       16.97     26.52 o 
   2  16   9       46.81       74.84     27.74 o 
   3  16   9        0.48        2.27     24.87 o 
   4  16   9        0.03      -13.70     27.55 o 
  -5  17   9       13.73       11.72     34.08 o 
  -4  17   9        0.00       24.79     30.01 o 
  -3  17   9      117.42      205.98     44.36 o 
  -2  17   9        0.16        5.34     25.95 o 
  -1  17   9       43.99       31.51     28.69 o 
   0  17   9       33.85       60.66     35.13 o 
   1  17   9       54.52       88.15     28.79 o 
   2  17   9       46.98       37.78     26.10 o 
   3  17   9        4.54       32.60     22.87 o 
   4  17   9        2.77      -21.14     27.98 o 
  -5  18   9       10.71       29.00     33.93 o 
  -4  18   9       51.84       47.84     30.07 o 
  -3  18   9       34.21       53.21     39.19 o 
  -2  18   9      103.20      125.48     40.56 o 
  -1  18   9       28.68       47.72     33.72 o 
   0  18   9        1.83        2.50     25.84 o 
   1  18   9        9.85       -8.64     19.73 o 
   2  18   9       27.99       48.49     31.22 o 
   3  18   9       65.18      140.94     37.49 o 
  -4  19   9       10.56       -4.51     29.20 o 
  -3  19   9        8.31       21.32     36.80 o 
  -2  19   9       20.01       34.81     30.41 o 
  -1  19   9        1.47       -0.48     35.40 o 
   0  19   9        1.85       -0.50     29.46 o 
   1  19   9       46.61       44.16     29.98 o 
   2  19   9        8.73       58.29     31.87 o 
  -2  20   9        2.17        5.93     32.71 o 
  -1  20   9       43.67       47.37     41.18 o 
   0  20   9        0.05       32.74     34.84 o 
  -8   0  10      146.54      137.05     51.93 o 
  -6   0  10       48.49       -2.01     37.88 o 
  -4   0  10      287.80      298.32     60.49 o 
  -2   0  10       33.38       30.51     31.45 o 
   0   0  10      212.97      226.05     47.91 o 
   2   0  10       74.80       59.15     28.18 o 
   4   0  10       41.72       30.25     31.99 o 
   6   0  10      420.74      523.43     91.28 o 
  -9   1  10        3.68      -21.87     28.18 o 
  -8   1  10       31.43       33.67     28.04 o 
  -7   1  10       56.76       64.64     33.47 o 
  -6   1  10        4.93       41.41     26.58 o 
  -5   1  10      138.52      147.18     32.60 o 
  -4   1  10      241.48      294.31     38.87 o 
  -3   1  10       17.65       42.50     22.42 o 
  -2   1  10       29.99       34.98     21.09 o 
  -1   1  10       28.66       20.80     17.72 o 
   0   1  10       11.78        6.87     18.44 o 
   1   1  10        4.73      -16.11     17.05 o 
   2   1  10       92.14       93.17     20.92 o 
   3   1  10        3.39        2.86     16.52 o 
   4   1  10        5.54      -10.17     18.24 o 
   5   1  10        0.82       -0.82     25.50 o 
   6   1  10        1.89        6.97     26.07 o 
   7   1  10        0.61      -25.96     34.50 o 
  -9   2  10        6.58       32.59     24.58 o 
  -8   2  10        2.93        1.81     24.77 o 
  -7   2  10        0.02        2.24     31.52 o 
  -6   2  10      152.88      174.74     39.20 o 
  -5   2  10       58.51       75.37     27.93 o 
  -4   2  10      282.12      269.01     40.35 o 
  -3   2  10      441.02      452.72     47.78 o 
  -2   2  10      111.89      137.12     30.41 o 
  -1   2  10       50.68       35.92     18.87 o 
   0   2  10       30.13       41.41     26.01 o 
   1   2  10        6.78       18.64     23.47 o 
   2   2  10      118.77      121.52     22.45 o 
   3   2  10       37.46       26.36     17.21 o 
   4   2  10        9.02       -2.05     20.51 o 
   5   2  10       95.59      145.16     37.08 o 
   6   2  10      156.80      185.27     41.76 o 
   7   2  10       51.78       62.30     56.08 o 
  -9   3  10        2.48       14.06     22.60 o 
  -8   3  10        1.74       34.55     28.15 o 
  -7   3  10        0.85       10.50     22.19 o 
  -6   3  10        0.02        2.13     18.64 o 
  -5   3  10       12.02        5.51     18.20 o 
  -4   3  10      114.08       92.26     24.45 o 
  -3   3  10       79.41       80.49     23.05 o 
  -2   3  10      126.69      110.61     24.25 o 
  -1   3  10        7.57        4.68     35.80 o 
   0   3  10        0.13        2.20     19.95 o 
   1   3  10      165.12      179.48     36.70 o 
   2   3  10        9.04        0.62     16.85 o 
   3   3  10      151.72      131.98     28.21 o 
   4   3  10       40.84       32.96     21.08 o 
   5   3  10       21.88       37.13     29.30 o 
   6   3  10        0.88      -18.29     31.44 o 
   7   3  10       30.96       27.12     28.18 o 
  -9   4  10       23.45       39.66     29.75 o 
  -8   4  10        0.01       -8.96     23.88 o 
  -7   4  10        2.27       26.46     22.44 o 
  -6   4  10        0.07       12.44     22.95 o 
  -5   4  10      325.78      405.67     40.99 o 
  -4   4  10      126.48      127.86     27.70 o 
  -3   4  10      138.41      157.03     26.50 o 
  -2   4  10      634.76      625.69     83.91 o 
  -1   4  10        0.67       -1.69     21.86 o 
   0   4  10       61.16       79.78     27.44 o 
   1   4  10        3.33       -3.10     18.85 o 
   2   4  10      460.32      474.74     41.14 o 
   3   4  10       30.70       17.93     16.18 o 
   4   4  10      114.62      117.81     26.84 o 
   5   4  10       31.17       28.00     28.56 o 
   6   4  10        0.39       -0.84     27.84 o 
   7   4  10        6.30        2.84     36.36 o 
  -9   5  10        1.81       34.64     28.18 o 
  -8   5  10        9.32        8.69     21.67 o 
  -7   5  10        1.15       -8.17     17.78 o 
  -6   5  10       27.00       45.91     23.46 o 
  -5   5  10        1.03       -3.93     18.90 o 
  -4   5  10       38.62       50.35     21.60 o 
  -3   5  10        5.95       16.49     17.47 o 
  -2   5  10      110.94       89.10     28.75 o 
  -1   5  10      576.45      604.74     58.15 o 
   0   5  10        0.24       -1.89     21.09 o 
   1   5  10       17.82       21.19     34.93 o 
   2   5  10       12.88       29.90     18.78 o 
   3   5  10       18.48       36.04     21.72 o 
   4   5  10        1.43       28.10     23.00 o 
   5   5  10       48.89       71.45     27.55 o 
   6   5  10       44.25       27.59     34.66 o 
   7   5  10        0.08       16.00     30.79 o 
  -8   6  10        5.12        4.63     23.32 o 
  -7   6  10        5.09        1.64     18.37 o 
  -6   6  10       11.58       37.77     24.96 o 
  -5   6  10        0.10        1.52     19.01 o 
  -4   6  10       52.83       70.50     24.65 o 
  -3   6  10      395.26      485.49     78.56 o 
  -2   6  10       85.38       66.46     32.71 o 
  -1   6  10      426.73      500.97     55.92 o 
   0   6  10       33.96        9.51     24.89 o 
   1   6  10        6.50        3.25     25.90 o 
   2   6  10       71.97       75.29     20.87 o 
   3   6  10       91.45      103.56     26.44 o 
   4   6  10       36.17       45.22     21.07 o 
   5   6  10        7.15      -14.88     22.66 o 
   6   6  10        5.01        9.14     24.85 o 
   7   6  10       20.99      -14.43     30.54 o 
  -8   7  10        0.05        2.34     22.70 o 
  -7   7  10        1.22      -14.35     19.37 o 
  -6   7  10        8.19       27.59     22.79 o 
  -5   7  10        3.96       -1.18     20.89 o 
  -4   7  10       13.91       14.34     25.24 o 
  -3   7  10       16.81       11.35     22.27 o 
  -2   7  10       61.14       50.36     27.73 o 
  -1   7  10       72.54      121.43     32.06 o 
   0   7  10       57.51       55.76     27.07 o 
   1   7  10       92.36      128.13     37.00 o 
   2   7  10        0.02       15.23     19.00 o 
   3   7  10        3.68        2.00     18.70 o 
   4   7  10       34.71       38.80     24.46 o 
   5   7  10        3.46       22.36     26.18 o 
   6   7  10        6.92        4.11     25.69 o 
  -8   8  10        3.15       21.24     26.93 o 
  -7   8  10        3.57        3.21     19.28 o 
  -6   8  10       51.09       40.44     23.29 o 
  -5   8  10        7.02       10.26     26.83 o 
  -4   8  10        4.80        2.82     29.54 o 
  -3   8  10      133.67      152.35     36.60 o 
  -2   8  10        7.34       24.81     24.41 o 
  -1   8  10       70.41       67.77     28.03 o 
   0   8  10       35.16       71.65     29.78 o 
   1   8  10        7.32        3.71     22.18 o 
   2   8  10       32.38       43.30     23.13 o 
   3   8  10      219.48      303.31     36.58 o 
   4   8  10       24.09       43.39     24.84 o 
   5   8  10       19.66       49.28     34.86 o 
   6   8  10       12.56       41.30     38.51 o 
  -8   9  10        8.39       25.97     25.57 o 
  -7   9  10        5.12       11.45     21.56 o 
  -6   9  10        0.76      -12.24     30.86 o 
  -5   9  10       61.29       51.97     34.06 o 
  -4   9  10       39.59       24.53     31.94 o 
  -3   9  10        2.92       -6.62     27.53 o 
  -2   9  10       47.31       24.51     40.42 o 
  -1   9  10       73.74       71.00     28.52 o 
   0   9  10       13.71        3.65     24.65 o 
   1   9  10        9.03       15.33     24.62 o 
   2   9  10       10.14       26.97     22.51 o 
   3   9  10       12.16       24.22     22.08 o 
   4   9  10        8.78       23.24     22.28 o 
   5   9  10        0.01       12.78     33.33 o 
   6   9  10        1.74        7.87     35.41 o 
  -8  10  10        2.59       25.03     30.35 o 
  -7  10  10        0.73       -4.72     27.81 o 
  -6  10  10        7.70       10.71     33.16 o 
  -5  10  10       26.88       19.32     29.46 o 
  -4  10  10        2.04       -0.31     28.71 o 
  -3  10  10       10.26       16.00     30.50 o 
  -2  10  10       76.43      105.84     32.79 o 
  -1  10  10        7.66        4.19     24.82 o 
   0  10  10       55.81       69.73     29.01 o 
   1  10  10       50.73       38.05     33.41 o 
   2  10  10       19.87       14.51     21.78 o 
   3  10  10        5.61        5.88     22.50 o 
   4  10  10      144.54      152.17     32.09 o 
   5  10  10       47.44       88.96     40.95 o 
   6  10  10        8.56       12.78     32.26 o 
  -7  11  10        9.76       30.45     29.67 o 
  -6  11  10        1.07        7.94     31.45 o 
  -5  11  10       16.63       33.61     28.52 o 
  -4  11  10        0.16        4.29     31.26 o 
  -3  11  10       77.45       61.70     27.01 o 
  -2  11  10       23.11        7.73     23.80 o 
  -1  11  10        9.59      -19.44     25.05 o 
   0  11  10        5.66      -31.71     23.83 o 
   1  11  10       43.35        2.38     22.00 o 
   2  11  10       40.33       64.77     23.41 o 
   3  11  10       11.39        0.17     23.73 o 
   4  11  10       10.99       10.54     21.72 o 
   5  11  10       63.78      117.19     40.36 o 
  -7  12  10       10.79        9.62     28.14 o 
  -6  12  10        0.66       -9.13     33.44 o 
  -5  12  10       19.87       41.94     27.13 o 
  -4  12  10        0.65        5.81     32.18 o 
  -3  12  10       22.71       23.95     26.75 o 
  -2  12  10        0.81      -24.89     24.81 o 
  -1  12  10        7.06       -6.15     23.30 o 
   0  12  10        3.28       -1.87     25.49 o 
   1  12  10       80.68       92.69     31.84 o 
   2  12  10        5.21        0.51     22.64 o 
   3  12  10       40.65       33.02     24.70 o 
   4  12  10       15.17       31.69     24.35 o 
   5  12  10       96.85      129.28     41.65 o 
  -6  13  10       11.73       26.11     30.72 o 
  -5  13  10        0.94        9.01     28.63 o 
  -4  13  10        2.32       -5.66     27.33 o 
  -3  13  10       57.96       65.11     32.52 o 
  -2  13  10        9.54       19.41     26.00 o 
  -1  13  10        1.84       20.00     29.21 o 
   0  13  10        1.15      -28.92     22.10 o 
   1  13  10       20.86        4.27     26.73 o 
   2  13  10        2.52        5.68     18.05 o 
   3  13  10      169.56      190.36     33.67 o 
   4  13  10       21.59       24.27     21.86 o 
  -6  14  10       35.44       55.98     29.88 o 
  -5  14  10        1.42       -0.31     25.30 o 
  -4  14  10       37.69       49.97     31.87 o 
  -3  14  10        2.28       19.93     29.68 o 
  -2  14  10        2.68      -25.59     34.60 o 
  -1  14  10       65.19       42.94     31.41 o 
   0  14  10        1.69        4.92     28.05 o 
   1  14  10        0.01       26.37     37.07 o 
   2  14  10        4.68       18.44     28.71 o 
   3  14  10        1.06        4.71     26.49 o 
   4  14  10        0.65        0.80     27.60 o 
  -5  15  10        0.24      -31.23     36.14 o 
  -4  15  10        7.33        0.51     24.42 o 
  -3  15  10        0.78        4.29     32.68 o 
  -2  15  10        3.57       -6.65     34.26 o 
  -1  15  10      116.20      170.55     62.97 o 
   0  15  10        4.79       24.76     35.37 o 
   1  15  10       47.76       75.75     55.68 o 
   2  15  10       84.12      118.44     53.13 o 
   3  15  10       70.63      104.57     31.34 o 
  -4  16  10        6.11        3.52     35.94 o 
  -3  16  10       15.99       38.81     33.97 o 
  -2  16  10        4.03       18.65     27.64 o 
  -1  16  10        0.09       -7.00     24.31 o 
   0  16  10        2.02       10.27     26.85 o 
   1  16  10        4.49        6.91     26.58 o 
   2  16  10        1.04        2.68     53.53 o 
   3  16  10        3.58       11.21     27.82 o 
  -3  17  10        0.92      -17.45     28.58 o 
  -2  17  10        0.45        4.26     32.32 o 
  -1  17  10       33.53       84.83     37.16 o 
   0  17  10       10.62       36.86     39.46 o 
   1  17  10       55.68       88.56     39.81 o 
   2  17  10       16.90       46.71     57.01 o 
  -2  18  10       47.20       63.45     34.96 o 
  -1  18  10       13.45       -1.05     26.66 o 
   0  18  10        0.06      -10.11     37.82 o 
  -7   0  11      118.57      131.43     49.79 o 
  -5   0  11       35.50       32.52     29.58 o 
  -3   0  11       22.65       32.52     35.87 o 
  -1   0  11      136.31      149.09     47.24 o 
   1   0  11        9.21       11.51     29.04 o 
   3   0  11       81.27       70.26     45.37 o 
   5   0  11      351.56      362.43     73.88 o 
  -8   1  11       25.75       56.49     38.65 o 
  -7   1  11       89.01       75.18     31.99 o 
  -6   1  11       69.96      148.19     39.49 o 
  -5   1  11        4.78      -10.32     26.50 o 
  -4   1  11        1.28        8.93     26.30 o 
  -3   1  11       29.54       44.32     23.21 o 
  -2   1  11        4.96        1.60     22.27 o 
  -1   1  11        3.34       -2.54     23.96 o 
   0   1  11       58.33       81.83     30.42 o 
   1   1  11       10.49       -1.87     29.31 o 
   2   1  11       55.77       49.95     26.91 o 
   3   1  11       71.73      122.38     32.66 o 
   4   1  11       43.36       21.47     32.76 o 
   5   1  11       25.13       16.90     35.53 o 
   6   1  11        0.12       -8.93     35.11 o 
  -8   2  11        6.00        8.76     24.38 o 
  -7   2  11       35.03       51.35     35.68 o 
  -6   2  11       35.79       53.73     27.82 o 
  -5   2  11        5.53      -11.01     26.96 o 
  -4   2  11       48.33       39.87     22.53 o 
  -3   2  11      205.96      187.42     35.01 o 
  -2   2  11        1.22       12.86     20.51 o 
  -1   2  11       14.87       24.99     24.07 o 
   0   2  11        0.03        1.22     19.27 o 
   1   2  11       45.32       71.67     30.22 o 
   2   2  11       53.00       78.43     40.28 o 
   3   2  11        0.27        6.15     28.03 o 
   4   2  11       29.01       68.27     36.58 o 
   5   2  11       80.69      137.73     42.82 o 
   6   2  11       44.23       58.44     34.93 o 
  -8   3  11        7.18        2.25     26.45 o 
  -7   3  11       28.61       44.80     28.77 o 
  -6   3  11       38.71       32.93     24.80 o 
  -5   3  11       27.64       41.34     24.42 o 
  -4   3  11       27.22       40.08     22.11 o 
  -3   3  11        0.45        5.06     16.52 o 
  -2   3  11        1.15        6.62     27.11 o 
  -1   3  11       22.97       34.60     24.42 o 
   0   3  11       95.28      124.65     30.44 o 
   1   3  11       57.49       59.95     30.04 o 
   2   3  11       57.23       61.10     27.44 o 
   3   3  11        0.98       38.95     42.16 o 
   4   3  11       81.62       90.40     37.33 o 
   5   3  11        0.92       -9.26     31.74 o 
   6   3  11        5.40       27.84     30.23 o 
  -8   4  11        4.75       -5.13     23.78 o 
  -7   4  11       23.31       25.41     22.75 o 
  -6   4  11       20.16       30.34     22.75 o 
  -5   4  11        0.54       -4.21     17.46 o 
  -4   4  11        5.43       -0.24     21.03 o 
  -3   4  11      123.89      160.07     55.47 o 
  -2   4  11       12.56        6.25     28.48 o 
  -1   4  11        6.37       16.35     23.34 o 
   0   4  11        6.95      -10.91     23.83 o 
   1   4  11      188.56      230.21     42.95 o 
   2   4  11        0.00        8.24     27.35 o 
   3   4  11       21.66       23.96     41.36 o 
   4   4  11        3.40       11.40     30.29 o 
   5   4  11        0.64       -5.68     32.00 o 
  -7   5  11        3.81        7.74     23.53 o 
  -6   5  11        5.32       14.10     22.89 o 
  -5   5  11       14.35        9.01     19.95 o 
  -4   5  11        4.18       21.59     25.74 o 
  -3   5  11       23.17       15.52     31.32 o 
  -2   5  11       81.25       71.27     29.38 o 
  -1   5  11        7.07       13.91     26.38 o 
   0   5  11        1.14       -0.56     20.61 o 
   1   5  11       41.04      114.71     35.26 o 
   2   5  11        0.30        2.17     26.64 o 
   3   5  11        1.98       -0.94     32.52 o 
   4   5  11        3.27       21.57     24.62 o 
   5   5  11        0.00      -15.48     27.04 o 
  -7   6  11        4.73        7.81     21.95 o 
  -6   6  11       26.09       17.29     23.28 o 
  -5   6  11       75.25       75.06     32.41 o 
  -4   6  11        9.29        6.59     30.93 o 
  -3   6  11      128.08      156.47     37.37 o 
  -2   6  11        9.02       -9.64     26.16 o 
  -1   6  11        3.45      -13.81     21.36 o 
   0   6  11       22.73       35.51     31.39 o 
   1   6  11      116.22      128.30     35.10 o 
   2   6  11      117.07      152.73     37.67 o 
   3   6  11        1.43       24.89     42.69 o 
   4   6  11        3.72        2.66     22.01 o 
   5   6  11        0.41       12.61     29.49 o 
  -7   7  11        6.82       10.78     26.24 o 
  -6   7  11        0.34        4.41     27.43 o 
  -5   7  11        1.97       -0.60     26.67 o 
  -4   7  11       13.53        7.54     22.60 o 
  -3   7  11        4.19       -0.13     25.60 o 
  -2   7  11       78.67       49.67     30.94 o 
  -1   7  11       36.53       53.78     28.84 o 
   0   7  11      244.70      295.61     48.61 o 
   1   7  11       35.96       15.04     30.51 o 
   2   7  11        1.76       24.61     27.75 o 
   3   7  11        7.88       -8.70     43.76 o 
   4   7  11       40.36       67.00     28.26 o 
   5   7  11        5.20       54.52     38.96 o 
  -7   8  11       13.65       41.70     36.11 o 
  -6   8  11        1.55       16.80     27.05 o 
  -5   8  11        8.39        6.56     26.69 o 
  -4   8  11       37.97       55.50     28.96 o 
  -3   8  11        0.07       18.44     31.53 o 
  -2   8  11       70.96       86.07     30.81 o 
  -1   8  11        1.26       12.10     31.05 o 
   0   8  11       38.75       22.06     32.20 o 
   1   8  11       43.19       42.02     33.42 o 
   2   8  11       27.19       60.10     33.89 o 
   3   8  11        3.09        6.16     32.52 o 
   4   8  11        7.74       26.41     22.41 o 
   5   8  11       32.31       31.01     37.90 o 
  -6   9  11        0.39       -9.98     27.08 o 
  -5   9  11       15.37       -8.60     26.32 o 
  -4   9  11        0.78      -24.55     25.11 o 
  -3   9  11        7.55       35.13     33.05 o 
  -2   9  11       19.74       33.05     30.61 o 
  -1   9  11       28.22        4.79     24.41 o 
   0   9  11       26.84       44.98     29.65 o 
   1   9  11       14.25       44.31     33.83 o 
   2   9  11        2.54      -19.33     25.30 o 
   3   9  11        0.12        3.88     45.37 o 
   4   9  11        0.41       28.11     25.54 o 
  -6  10  11        4.21       23.50     31.17 o 
  -5  10  11       24.40       14.21     36.00 o 
  -4  10  11        9.04       16.41     35.09 o 
  -3  10  11       15.30        2.51     27.17 o 
  -2  10  11       31.29       27.86     28.88 o 
  -1  10  11       42.86       44.60     29.30 o 
   0  10  11       24.94       14.14     23.90 o 
   1  10  11        0.82        5.56     24.37 o 
   2  10  11       53.61       43.23     38.01 o 
   3  10  11       46.80       25.03     35.47 o 
   4  10  11       71.06      104.92     31.63 o 
  -6  11  11        0.04      -28.37     29.02 o 
  -5  11  11        3.98        4.11     26.39 o 
  -4  11  11       24.49       56.90     48.11 o 
  -3  11  11        1.53       12.55     29.51 o 
  -2  11  11       14.13       15.68     28.54 o 
  -1  11  11        1.29        4.45     34.18 o 
   0  11  11        2.82      -19.51     33.26 o 
   1  11  11       28.52       69.91     37.90 o 
   2  11  11        1.32      -11.78     42.69 o 
   3  11  11       24.43       45.10     52.86 o 
   4  11  11        1.01       20.15     27.15 o 
  -5  12  11        1.85       -1.97     24.62 o 
  -4  12  11        3.58       10.09     27.36 o 
  -3  12  11       12.74      -23.79     26.12 o 
  -2  12  11        0.99       -0.84     24.53 o 
  -1  12  11        4.01       20.53     27.48 o 
   0  12  11       46.24       42.82     28.85 o 
   1  12  11        3.51        9.81     33.99 o 
   2  12  11        2.82       10.57     35.20 o 
   3  12  11       25.26        4.15     37.21 o 
  -5  13  11        0.40       13.57     37.05 o 
  -4  13  11        8.43        9.61     31.43 o 
  -3  13  11       13.29       30.45     37.84 o 
  -2  13  11        6.60        7.05     27.83 o 
  -1  13  11       14.33       22.00     31.08 o 
   0  13  11        7.37       25.43     36.61 o 
   1  13  11        0.02       -1.24     27.25 o 
   2  13  11       61.15       88.20     57.15 o 
   3  13  11        2.23       -8.16     47.11 o 
  -4  14  11        3.49       -7.55     31.76 o 
  -3  14  11        0.45       -4.83     27.49 o 
  -2  14  11        4.94        4.52     27.58 o 
  -1  14  11       12.25        2.62     32.09 o 
   0  14  11        0.16       16.99     31.93 o 
   1  14  11        5.29       -1.11     27.04 o 
   2  14  11        3.30        9.23     47.38 o 
  -3  15  11       36.41       26.40     40.11 o 
  -2  15  11       22.87      -10.73     37.05 o 
  -1  15  11        3.32       41.26     35.21 o 
   0  15  11       15.17       16.16     31.34 o 
   1  15  11       11.19       22.71     33.27 o 
  -6   0  12        0.39       -7.49     30.51 o 
  -4   0  12       38.28       37.61     43.09 o 
  -2   0  12      346.31      314.11     63.04 o 
   0   0  12       54.63       79.77     41.62 o 
   2   0  12        0.04       -1.07     32.66 o 
  -6   1  12        0.31      -17.67     23.28 o 
  -5   1  12        8.66       10.49     28.49 o 
  -4   1  12      120.01      169.24     38.95 o 
  -3   1  12        3.39       -2.33     25.88 o 
  -2   1  12        8.15       27.67     27.37 o 
  -1   1  12        4.94        7.23     44.30 o 
   0   1  12       12.65      -13.25     43.09 o 
   1   1  12        1.52       -0.84     27.57 o 
   2   1  12       22.71       43.31     33.21 o 
   3   1  12        0.63       21.55     28.04 o 
  -6   2  12        1.36       22.52     22.84 o 
  -5   2  12        0.56       17.60     22.51 o 
  -4   2  12       13.28       26.83     21.00 o 
  -3   2  12       15.31       31.62     32.85 o 
  -2   2  12       75.92       71.29     33.57 o 
  -1   2  12       20.80       16.92     27.98 o 
   0   2  12       19.88       38.14     37.34 o 
   1   2  12       10.50      -16.60     40.82 o 
   2   2  12        1.02       12.70     26.38 o 
   3   2  12        9.57       44.69     29.53 o 
  -6   3  12        2.36        1.09     26.47 o 
  -5   3  12        4.91       -0.07     24.86 o 
  -4   3  12        3.54       14.37     32.32 o 
  -3   3  12       10.29       11.31     27.49 o 
  -2   3  12       54.40       89.15     34.54 o 
  -1   3  12      118.93      108.79     35.98 o 
   0   3  12       70.83      105.35     36.57 o 
   1   3  12       22.21       20.48     36.40 o 
   2   3  12       32.47       56.21     40.15 o 
   3   3  12       84.48      141.87     36.04 o 
  -6   4  12        3.58       23.42     24.86 o 
  -5   4  12        0.84        4.16     26.77 o 
  -4   4  12       25.30       27.80     33.12 o 
  -3   4  12        9.29        1.59     29.18 o 
  -2   4  12       78.07      128.93     36.57 o 
  -1   4  12       16.50       45.66     32.60 o 
   0   4  12        0.70       17.96     29.86 o 
   1   4  12        3.13       -8.60     28.61 o 
   2   4  12        1.40       46.31     46.04 o 
   3   4  12        0.00       40.28     36.94 o 
  -6   5  12        0.27       -1.19     29.11 o 
  -5   5  12       13.39      -22.19     26.31 o 
  -4   5  12        0.14      -22.36     24.30 o 
  -3   5  12       21.09       15.87     32.83 o 
  -2   5  12       71.69       84.73     34.93 o 
  -1   5  12       13.92       12.45     22.95 o 
   0   5  12      133.51      163.46     36.77 o 
   1   5  12       24.40       49.31     29.87 o 
   2   5  12        4.09       13.28     29.38 o 
   3   5  12       35.59       81.64     51.39 o 
  -6   6  12       13.88       49.67     38.94 o 
  -5   6  12       16.14        0.01     28.22 o 
  -4   6  12       19.68        4.00     27.94 o 
  -3   6  12       29.29       71.06     30.68 o 
  -2   6  12        1.12       17.41     28.80 o 
  -1   6  12        1.47        0.69     33.54 o 
   0   6  12       21.63       34.68     33.13 o 
   1   6  12       46.63       67.52     28.16 o 
   2   6  12        0.07      -19.52     29.81 o 
   3   6  12       13.90        6.12     33.39 o 
  -5   7  12       16.63       31.83     31.24 o 
  -4   7  12        4.08      -13.57     28.52 o 
  -3   7  12        6.38       33.90     37.00 o 
  -2   7  12       27.44       20.51     29.48 o 
  -1   7  12      202.31      230.60     47.56 o 
   0   7  12       12.84       32.55     30.50 o 
   1   7  12       28.82       32.58     30.35 o 
   2   7  12       18.55       67.72     35.41 o 
   3   7  12       20.56       43.51     34.85 o 
  -5   8  12        0.03       19.63     32.26 o 
  -4   8  12        9.38        9.73     34.18 o 
  -3   8  12       12.06       19.30     34.68 o 
  -2   8  12        0.11       -2.50     32.88 o 
  -1   8  12        5.56       42.34     31.13 o 
   0   8  12        7.05        6.58     29.29 o 
   1   8  12        0.01       -0.03     23.17 o 
   2   8  12        2.90       15.27     28.88 o 
   3   8  12        2.31        4.03     29.96 o 
  -5   9  12       19.05       23.05     29.74 o 
  -4   9  12       12.44       22.86     49.92 o 
  -3   9  12        1.21        4.29     29.45 o 
  -2   9  12       25.42       35.46     32.79 o 
  -1   9  12       68.39      149.05     44.14 o 
   0   9  12       45.34       57.47     38.34 o 
   1   9  12        2.92        3.33     32.61 o 
   2   9  12       61.62      109.22     37.60 o 
  -4  10  12        0.03       -6.59     27.02 o 
  -3  10  12       15.31       19.94     36.80 o 
  -2  10  12       10.14       41.94     37.54 o 
  -1  10  12        0.01      -29.76     26.30 o 
   0  10  12        0.45        5.34     25.68 o 
   1  10  12        3.60      -11.08     36.27 o 
   2  10  12       17.97       30.11     31.36 o 
  -3  11  12        0.10       38.96     32.16 o 
  -2  11  12        9.77       13.47     31.41 o 
  -1  11  12        1.95       10.73     31.13 o 
   0  11  12        1.69       34.43     38.40 o 
   1  11  12        5.50        7.29     29.55 o 
  -2  12  12        9.93       10.34     32.53 o 
  -1  12  12       14.44       26.38     34.64 o 
   0  12  12        1.98       33.99     29.95 o 
  -1   0  13        5.54       12.85     37.74 o 
   1   0  13        8.78       27.03     50.19 o 
  -4   1  13        0.19       34.09     34.13 o 
  -3   1  13        7.32       23.38     33.12 o 
  -2   1  13       28.76       53.80     42.83 o 
  -1   1  13        0.93        8.43     50.86 o 
   0   1  13        8.26        3.09     32.62 o 
   1   1  13       46.18       72.47     35.81 o 
  -4   2  13        0.02      -18.12     28.49 o 
  -3   2  13       28.34       25.74     53.87 o 
  -2   2  13       10.90       77.49     59.29 o 
  -1   2  13        4.71       54.20     43.23 o 
   0   2  13       22.96       24.22     40.95 o 
   1   2  13        9.63       20.89     35.28 o 
  -4   3  13        0.63      -25.49     24.14 o 
  -3   3  13       65.03       86.98     35.87 o 
  -2   3  13       20.67       55.71     32.04 o 
  -1   3  13       57.40      142.67     65.71 o 
   0   3  13        0.03       12.31     52.73 o 
   1   3  13        4.02       28.37     49.92 o 
  -3   4  13        3.86        3.44     32.46 o 
  -2   4  13        0.13       13.86     30.60 o 
  -1   4  13        0.60      -17.55     27.56 o 
   0   4  13        2.83       29.85     41.76 o 
   1   4  13       11.65       62.50     46.84 o 
  -3   5  13       50.73      105.13     37.56 o 
  -2   5  13        3.08      -14.28     27.80 o 
  -1   5  13       44.68       52.55     46.71 o 
   0   5  13        0.02       -0.65     28.32 o 
  -2   6  13        3.65        2.29     29.34 o 
  -1   6  13       12.13       33.14     32.07 o 
   0   6  13        4.95       17.12     27.70 o 
                                                 
